# Supplementary material for: The role of normative beliefs in the mediation of a school-based drug prevention program: A secondary analysis of the #Tamojunto cluster-randomized trial
Source: PLoS One. 2019 Jan 7;14(1):e0208072. doi: 10.1371/journal.pone.0208072 (PMC6322758; doi:10.1371/journal.pone.0208072)
Supplement: S2 Appendix — (XLS) [file pone.0208072.s005.xls]

## Sheet: Sheet1
ID	Group	Sex	Age	Alcohol_1	BingeDrinking_1	Tobacco_1	Inhalants_1	Marijuana_1	Beliefs1_2	Beliefs2_2	Beliefs3_2	Beliefs4_2	Beliefs5_2	Beliefs6_2	Beliefs7_2	Beliefs8_2	Beliefs9_2	Beliefs10_2	Beliefs11_2	Alcohol_3	BingeDrinking_3	Tobacco_3	Inhalantes_3	Marijuana_3	Weight	SES	School
10081	0	1	12	1	0	0	1	0	0	1	0	1	1	1	1	0	0	0	0	1	1	0	1	0	9.17305	23	38
10082	0	0	14	1	1	1	1	1	0	1	0	1	1	1	1	0	1	0	1	1	0	0	0	0	9.17305	27	38
10083	0	1	12	0	0	0	0	0	0	1	0	0	0	1	1	0	1	0	1	1	0	0	1	0	9.17305	31	38
10085	0	1	12	1	0	0	0	0	0	1	0	0	1	1	1	0	1	0	1						9.17305	21	38
10086	0	1	13	1	0	0	0	0	1	1	0	0	1	1	0	0	1	0	1	1	1	0	0	0	9.17305	28	38
10087	0	1	11	0	0	0	0	0	0	1	0	0	1	1	1	0	1	0	1	1	0	0	0	0	9.17305	22	38
10089	0	0	14	1	1	1	1	1	0	1	0	1	1	1	0	0	0	1	1						9.17305	23	38
10090	0	0	12	1	1	1	1	1												1	1	0	0	1	9.17305	35	38
10091	0	1	13	1	1	1	0	0	0	1	0	0	1	1	1	0	1	0	1						9.17305	23	38
10092	0	1	12	0	0	0	0	0	0	1	0	0	1	1	1	0	1	0	0						9.17305	31	38
10093	0	1	13	0	0	0	0	0	1	1	0	0	1	1	0	0	1	0	1						9.17305	27	38
10094	0	0	14	1	0	0	0	0	0	1	0	0	1	1	1	0	1	0	0	0	0	0	0	0	9.17305	23	38
10095	0	1	13	1	0	0	0	0	1	0	1	1	1	0	0	1	1	1	0	1	0	0	1	0	9.17305	29	38
10096	0	0	12	1	0	0	0	0	0	1	0	1	1	1	1	0	1	0	1						9.17305	38	38
10097	0	1	12	0	0	0	0	0												1	1	0	1	0	9.17305	13	38
10098	0	1	14	1	0	0	0	0												1	1	1	0	1	9.17305	21	38
10100	0	0	12	1	1	0	0	0												1	1	0	0	0	9.17305	24	38
10102	0	0	12	0	0	0	0	0	0	1	0	1	1	1	1	0	1	0	1	1	0	0	0	0	9.17305	34	38
10103	0	0	13	0	0	0	0	0	0	1	0	0	1	1	1	0	1	0	1						9.17305	35	38
10105	0	0	14	1		0	0	0	0	1	0	0	1	1	1	0	1	0	1	0	0	0	0	0	9.17305	29	38
10106	0	0	12	1	0	0	1	0	1	1	0	1	0	1	1	1	1	0	1	1	0	0	1	0	9.17305	37	38
10107	0	0	12	0	0	0	0	0												0	0		0	0	9.17305	35	38
10108	0	1	13	0	0	0	0	0	1	1	0	1	1	1	1	0	1	0	1	1	0	0	1	0	9.17305	49	38
10109	0	1	12	1	1	0	1	0	1	1	0	1	1	1	1	0	1	0	1	1	0	0	0	0	9.17305	30	38
10110	0	0	12	0	0	0	0	0	0	1	0	0	1	1	1	0	1	0	1	0	0	0	0	0	9.17305	30	38
10112	0	0	12	0	0	0	0	0	0	1	0	1	1	1	1	0	1	0	1	0	0	0	1	0	9.17305	25	38
10113	0	0	12	0	0	0	0													0	0	0	1	0	9.17305	32	38
10114	0	1	13	0	0	0	0	0	0	1	0	1	0	1	0	0	1	0	1	1	1	0	0	1	9.17305	36	38
10115	0	1	13	0	0	0	0	0	1	1	0	0	1	1	0	1	1	0	1	1	0	0	1	0	9.17305	24	38
10116	0	0	12	1	0	0	0	0	0	1	0	0	0	1	1	0	1	0	1	1	0	0	1	0	9.17305	30	38
10117	0	1	12	0	0	0	0		0	1	0	0	0	1	1	0	1	0	1	0	0	0	0	0	9.17305	27	38
10118	0	1	13	1	1	0	0	0	0	1	0	1	1	1	1	0	1	0	1	0	0	0	0	0	9.17305	25	38
10119	0	1	13	1	1	0	1	0	0	1	0	0	1	1	1	0	1	0	1	1	1	0	1	0	9.17305	29	38
10120	0	1	14	1	0	0	0	0	0		0	1	0	1	1	0	1	0	1	1	0	0	0	0	9.17305	35	38
10121	0	0	12	0	0	0	0	0												1	1	0	0	0	9.17305	16	38
10122	0	0	13	1	0	0	0	0	1	1	1	1	1	0	1	1	0	1	0						9.17305	20	38
10123	0	1	11	0	0	0	0	0	0	1	0	1	1		1	0	1	0	1	0	0	0	0	0	9.17305	25	38
10125	0	1	12	0	0	0	0	0												1	1	0	0	0	9.17305	31	38
10126	0	0	13	0	0	0	0	0	0	1	0	1	1	1	1	0	1	0	1	0	0	0	0	0	9.17305	29	38
10127	0	1	13	1	0	0	0	0	1	1	0	1	0	1	0	0	1	0	0						9.17305	37	38
10129	0	0	12	0	0	0	0	0	0	1	0	1	1	1	1	0	1	0	1						9.17305	21	38
10130	0	0	12	1	0	0	1	0												0	0	0	1	0	9.17305	26	38
10133	0	0	12	0	0	0	0	0												0	0	0	0	0	9.17305	24	38
10135	0	1	12	0	0	0	0	0												0	0	0	0	0	9.17305	15	38
10136	0	0	12	1	0	0	0	0	0	1	0	0	1	1	1	0	1	0	1	1	0	0	0	0	9.17305	35	38
10138	0	1	12	1	0	0	0	0	0	1	0	1	1	1	0	0	1	0	1						9.17305	25	38
10139	0	1	12	0	0	0	0	0	1	0	0	0	1	1	1	0	1	0	1	0	0	0	0	0	9.17305	29	38
10140	0	0	12	0	0	0	0	0	0	1	0	1	1	1	1	0	1	0	0	1	0	0	0	0	9.17305	29	38
10141	0	1	12	1	1	0	0	0												1	0	1	0	1	9.17305	20	38
10143	0	0	12	0	0	0	0	0	1	1	0	1	0	0	0	1	0	1	0	1	1	1	0	0	9.17305	31	38
10144	0	1	12	0	0	0	0	0	1	1	1	1	1	1	1	1	1	0	1	0	0	0	1	0	9.17305	28	38
10145	0	1	12	0	0	0	0	0	1	1	0	1	1	1	1	0	1	0	1	0	0	0	0	0	9.17305	34	38
10147	0	0	13	1	1	1	0	0	0	1	0	0	1	1	1	0	1	0	1	1	1	0	0	0	9.17305	27	38
10148	0	1	12	0	0	0	0	0	0	1	0	0	0	1	1	0	1	0	1	0	0	0	0	0	9.17305	23	38
10149	0	1	12	0	0	0	0	0	0	1	0	1	1	1	1	0	1	0	1						9.17305	20	38
10151	0	1	12	1	0	0	0	0	0	1	0	0	1	1	1	0	1	0	1	1	0	0	0	0	9.17305	35	38
10152	0	1	12	0	0	0	0	0	0	1	0			1	1	0	1	0	1	0	0	0	1	0	9.17305	33	38
10153	0	0	12	0	0	0	0	0	0	1	0	0	1	1	1	0	1	0	1	0	0	0	0	0	9.17305	23	38
10154	0	1	13	0	0	0	0	0	1	0	0	1	1	0	0	0	1	0	1	0	0	0	0	0	9.17305	25	38
10155	0	1	12	0	0	0	0	0	0	1	0	0	1	1	1	0	1	0	1	0	0	0	0	0	9.17305	20	38
10156	0	1	12	0	0	0	0	0	0	1	0	0	1	1	1	0	1	0	1	0	0	0	0	0	9.17305	26	38
10157	0	1	12	0	0	0	0	0	0	1	0	1	0	1	1	0	1	0	0	0	0	0	0	0	9.17305	35	38
10158	0	1	12	1	0	0	0	0	0	1	0	1	1	1	1	0	1	0	1	0	0	0	0	0	9.17305	31	38
10159	0	1	12	0	0	0	0	0	0	1	0	0	1	0	1	0	1	0	1	0	0	0	0	0	9.17305	37	38
10161	0	1	13	0	0	0	0	0	0	1	0	0	1	1	1	0	1	0	1						12.2997	16	39
10163	0	1	13	1	0	0	1	0	0	1	0	1	1	1	0	0	1	0	1	1	0	1	0	0	12.2997	31	39
10164	0	0	13	1	1	0	0	0	1	1	0	1	0	1	0	0	1	0	0	1	1	0	0	0	9.17305	40	38
10165	0	0	13	0	0	0	0	0	1	1	0	1	1	1	0	0	1	0	1	0		0	0	0	12.2997	50	39
10167	0	0	14	0	0	0	0	0	0	1	0	1	1	1	1	0	1	0	1	1	1	0	0	1	12.2997	23	39
10170	0	0	13	1	0	0	0	0	0	0	0	1	1	1	0	0	1	0	0	1	1	0	0	1	9.17305	35	38
10171	0	1	13	0	0	0	0	0	0	1	0	0	1	1	1	0	1	0	1	0	0	0	0	0	12.2997	25	39
10173	0	1	13	0	0	0	1	0	0	1	0	1	1	1	1	0	1	0	1	0	0	0	1	0	9.17305	32	38
10174	0	1	13	1	0	0	0	0	1	1	1	1	0	1	1	0	1	0	1						12.2997	21	39
10175	0	0	12	0	0	0	0	0	0	0	0	0	0	0	1	0	1	1	1	0	0	0	0	0	12.2997	26	39
10176	0	1	13	1	1	0	0	0	0	1	1	1	1	1	1	0	1	0	1	1	1	1	0	1	12.2997	28	39
10177	0	1	12	0	0	0	0	0	0	1	0	1	1	1	1	0	1	1	1	0	0	0	0	0	9.17305	28	38
10178	0	1	12	1	1	0	0	0												1	1	1	0	1	12.2997	30	39
10179	0	1	12	0	0	0	0	0	0	1	0	1	1	1	1	0	1	0	1	1	0	0	0	0	9.17305	27	38
10180	0	0	14	1	0	0	0	0	1	1	0	1	0	1	0		1	0	0	1	0	0	1	0	12.2997	32	39
10181	0	1	13	0	0	0	0	0	0	1	0	1	1	1	1	0	1	0	0	1	0	0	0	0	9.17305	27	38
10182	0	1	14	0	0	0	0	0	0	1	0	0	1	1	1	0	1	0	1	0	0	0	0	0	12.2997	28	39
10183	0	1	12	0	0	0	0	0	0	1	0	1	0	1	0	1	0	1	0	0	0	0	0	0	12.2997	26	39
10184	0	1	13	0	0	0	0	0	1	0	0	0	1	1	1	0	1	0	1	0	0	0	0	0	9.17305	38	38
10185	0	1	13	1	0	0	0	0												1	1	0	0	0	12.2997	19	39
10186	0	0	14	1	1	0	0	0	0	1	0	1	1	1	1	0	0	1	0	0	0	0	0	0	9.17305	22	38
10187	0	0	14	0	0	0	0	0	0	1	0	1	1	1	0	0	1	0	1	1	1	0	0	0	12.2997	28	39
10188	0	0	14	0	0	0	0	0	0	1	0	0	1	1	1	0	1	0	1	0	0	0	0	0	9.17305	21	38
10189	0	1	11	0	0	0	0	0	1	1	0	1	1	1	1	0	1	0	1	0	0	0	0	0	12.2997	39	39
10190	0	0	13	0	0	0	0	0	0	1	0	1	1	1	1	0	1	0	1	1	0	0	0	0	12.2997	40	39
10191	0	1	12	1	0	0	0	0	1	1	0	0	1	1	1	0	1	0	1						9.17305	22	38
10192	0	1	13	0	0	0	0	0	0	0	0	0	0	1	1	0	1	1	1	0	0	0	0	0	12.2997	36	39
10193	0	0	13	1	0	0	0	0	0	1	0	1	0	1	1	0	1	0	1	1	1	0	0	0	9.17305	25	38
10194	0	0	13	0	0	0	0	0	0	1	0	0	1	1	1	1	1	0	1	1	1	0	1	1	12.2997	24	39
10196	0	0	13	1	1	1	0	0												1	1	1	1	1	12.2997	20	39
10197	0	0	13	0	0	0	0	0	0	1	0	1	1	1	1	0	1	1	1	1	1	0	0	0	9.17305	37	38
10198	0	0	14	1	0	1	0	0	0	1	0	0	1	1	1	0	1	0	1	1	1	0	1	1	12.2997	27	39
10199	0	1	13	0	0	0	0	0	0	1	0	1	1	1	0	0	1	0	1						9.17305	23	38
10200	0	0	13	0	0	0	0	0	1	1	1	1	0	1	0	0	1	0	1	1	1	1	0	0	12.2997	38	39
10201	0	0	13	0	0	0	0	0	0	0	0	1	1	1	0	0	1	0	1	1	1	0	0	0	9.17305	30	38
10202	0	1	12	0	0	0	0	0	0	1	0	1	1	1	1	1	1	0		0	0	1	0	0	12.2997	55	39
10203	0	1	13	0	0	0	0	0	0	1	0	1	1	1	1	1	1	1	1	0	0	0	0	0	12.2997	25	39
10204	0	0	13	1	0	0	0	0	1	1	0	1	1	1	1	0	1	0	1	1	1	0	0	0	9.17305	31	38
10205	0	0	13	1	0	0	0	0	0	0	0	0	0	0	0	0	0	1	0						12.2997	28	39
10206	0	1	12	1	1	0	0	0	0	1	0	1	1	1	0	1	1	0	0	1	1	0	0	0	12.2997	24	39
10207	0	0	12	1	1		0	0	1	1	0	1	1	1	1	0	1	0	1						9.17305	28	38
10208	0	0	13	1	0	0	0	0	1	1	0	1	1	0	0	0	1	0	1	1	1	0	0	0	12.2997	36	39
10209	0	0	13	1	1	1	0	0	0	1	0	0	1	1	1	0	1	0	1	0	0	0	0	0	12.2997	19	39
10210	0	0	13	1	0	0	0	0	0	1	0	0	1	1	1	0	1	0	1	1	1	0	1	0	9.17305	29	38
10211	0	1	13	0	0	0	0	0	0	1	0	1	1	1	1	0	1	0	1						12.2997	32	39
10212	0	0	13	1	1	1	0	1	0	1	0	1	1	1	0	0	1	0	0	0	0	0	0		9.17305	57	38
10214	0	0	13	1	1	0	0	0	0	1	0	1	1	1	1	0	0	0	1						9.17305	36	38
10215	0	1	13	0	0	0	0	0	0	1	0	1	0	1	1	0	1	0	1	1	0	0	0	0	9.17305	25	38
10217	0	0	14	1	1		0	1	1	1	1	1	0	0	0	1	0	1	0	0	0	0	0	0	9.17305	38	38
10218	0	1	12	0	0	0	0	0	0	1	0	1	1	1	1	0	1	0	0	0	0	0	0	0	12.2997	27	39
10219	0	1	12	0	0	0	0	0																	12.2997	17	39
10221	0	1	12	0	0	0	0	0	0	1	0	1	1	1	1	0	1	0	1						12.2997	23	39
10222	0	0	11	0	0	0	0	0	1	1	0	1	1	0	1	0	1	0	1						12.2997	25	39
10223	0	1	11	0	0	0	0	0												1	0	1	0	1	12.2997	21	39
10224	0	0	12	0	0	0	0	0	1	1	0	0	1	1	1	0	1	0	1	1	1	0	0	0	12.2997	40	39
10226	0	1	12	0	0	0	0	0	0	1	0	1	1	1	1	1	1	0	1	0	0	0	0	0	12.2997	26	39
10228	0	0	12	0	0	0	0	0	0	1	0	1	1	1	1	0	1	0	1	0	0	0	0	0	12.2997	29	39
10229	0	1	12	0	0	0	0	0	1	0	1	1	0	0	1	0	0	1	0						12.2997	28	39
10232	0	0	13	1	1	0	0	0	1	0	0	0	1	1	1	1	0	0	1	1	0	1	1	1	12.2997	35	39
10235	0	1	13	1	1	0	0	0		0	1	1	1	0	0	0	0	1	0						12.2997	31	39
10237	0	0	13	1	0	0	0	0	1	0	0	0	1	0	1	0	1	1	1	1	1	0	0	0	12.2997	40	39
10238	0	0	14	0	0	0	0	0	0	1	0	0	1	1	1	0	1	0	1	0	0	0	0	0	12.2997	20	39
10239	0	0	13	0	0	0	0	0	0	1	0	0	1	0	1	1	1	0	1	1	0	0	0	0	12.2997	33	39
10240	0	0	13	1	1	0	0	0												0	0	0	0	0	12.2997	22	39
10241	0	1	12	1	0	0	0	0	1	1	1	1	1	1	0	0	1	0	1						12.2997	16	39
10242	0	0	14	1	1	0	0	0	0	1	0	1	1	1	1	0	1	0	0						12.2997	21	39
10246	0	0	12	1	1	0	0	0												1	1	1	1	1	12.2997	28	39
10247	0	0	13	1	1	0		0	0	0	0	1	1	1	1	1	1	1	1						12.2997	26	39
10249	0	0	12	0	0	0	0	0	0	0	0		1	1	1	0	1	0	1						12.2997	32	39
10251	0	0	11	0	0	0	0	0	0	0	0	0	0	1	0	0	0	0	0	1	1	0	0	0	12.2997	31	39
10252	0	0	11	0	0	0	0	0												0	0	0	0	0	12.2997	19	39
10255	0	1	13	0	0	0	0	0												0	0	0	0	0	12.2997	19	39
10257	0	0	13	1	0	0	0	0	1	1	1	0	1	1	1	0	1	0	1						12.2997	28	39
10258	0	1	13	0	0	0	0	0	0	1	0	1	1	1	1	0	1	0	1	0	0	0	0	0	12.2997	27	39
10263	0	0	13	0	0	0	0	0	0	1	0	1	1	1	1	0	1	0	1	0	0	0	0	0	12.2997	27	39
10264	0	0	13	1	0	0	0	0	0	0	0	1	1	0	1	1	1	1	1	1	0	0	0	0	12.2997	30	39
10265	0	0	12	1	1	0	0	0	0	0	0	0	1	0	0	0	0	0	0	1	0	1	0	1	12.2997	20	39
10267	0	1	12	0	0	0	0	0	0	1	0	0	1	1	1	0	1	0	0	0	0	0	0	0	12.2997	35	39
10268	0	1	12	0	0	0	0	0	0	1	0	1	0	1	1	0	1	0	1						12.2997	23	39
10269	0	1	11	0	0	0	0	0	0	1	0	1	0	1	1		1	0	1	0	0	0	1	0	12.2997	29	39
10270	0	0	12	0	0	0	0	0	0	1	0	1	1	1	1	0	1	0	1	0	0	0	0	0	12.2997	24	39
10271	0	0	13	0	0	0	0	0	0	1	1	1	1	1	1	0	1	1	1	0	0	0	0	0	12.2997	23	39
10272	0	0	12	0	0	0	0	0	0	1	0	1	1	1	1	0	1	1	0	0	0	0	0	0	12.2997	20	39
10273	0	1	12	0	0	0	0	0	0	1	0	1	1	1	1	0	1	0	1	1	0	0	0	0	12.2997	35	39
10275	0	1	11	0	0	0	0	0	0	1	0	1	0	0	1	0	1	0	1	1	1	0	0	0	12.2997	17	39
10276	0	0	12		0	0	0	0												0	0	0	0	0	12.2997	28	39
10277	0	1	11	1	0	0	1	0	0	1	0	0	1		1	0	1	0	1	0	0	0	0	0	12.2997	21	39
10278	0	1	12	1	1	0	0	0												1	0	0	0	0	12.2997	25	39
10279	0	1	12	1	1	1	1	1	0																12.2997	22	39
10280	0	1	12	0	0	0	0	0	0	1	0	1	1	1	1	0	1	0	1	1	1	0	0	0	12.2997	33	39
10281	0	1	12	1	0	0	1	0	0	1	0	1	1	1		0	1	0	1						12.2997	37	39
10282	0	0	11	0	0	0	0	0	0	1	0	0	1	0	1	0	1	0	1	0	0	0	0	0	12.2997	28	39
10283	0	1	12	0	0	0	0	0	0	1	0	1	1	1	1	1	1	0	1						12.2997	22	39
10284	0	1	12	0	0	0	0													1	1	0	0	0	12.2997	25	39
10287	0	1	12	1	0	0	0	0												1	0	0	0	0	12.2997	32	39
10288	0	0	12	0	0	0	0	0	0	1	0	0	1	1	1	0	1	0	1	0	0	0	0	0	12.2997	22	39
10289	0	1	13	0	0	0	0	0												1	1	1	0	1	12.2997	40	39
10290	0	1	13	1	0	0	0	0	0	1	0	1	1	1	1	0	1	0	1	1	0	0	0	0	12.2997	27	39
10291	0	1	15	1	0	0	0	0	0	1	0	0	0	1	1	0	1	0	0	0	0	0	0	0	12.2997	18	39
10292	0	0	14	1	1		0	0	0	1	0		1	1	1	0	1	0		0	0	0		0	12.2997	37	39
10293	0	0	14	0				0	0	1	0	1	1	1	1	0	1	0	1	1	0	0	1	0	12.2997	46	39
10294	0	0	13	0	0	0	0	0	1	0	1	1	1	1	1	1	0	1	0	1	0	0	0	0	12.2997	27	39
10295	0	1	13	0	0	0	0	0	0	1	0	1	0		0	0	1	0	1	0	0	0	1	0	12.2997	31	39
10296	0	1	13	0	0	0	0	0												0	0	0	0	0	12.2997	31	39
10297	0	0	13		0	0	0	0	0	1	0	1	1	1	1	0	1	0	1	1	0	1	0	1	12.2997	33	39
10301	0	1	12	1	0	0	0	0	0	1	0	0	0	1	0	0	1	0	1	0	0	0	0	0	12.2997	32	39
10304	0	1	13	0	0	0	0	0	0	1	0	1	1	0	1	0	1	0	1	1	1	1	0	1	12.2997	20	39
10306	0	1	12	1	0	0	0	0	0	1	0	1	0	1	1	0	1	0	1	1	0	0	0	0	12.2997	25	39
10307	0	1	13	0	0	0	0	0	0		0	0	1	1	0	0	1	0	1	0	0	0	0	0	12.2997	23	39
10308	0	0	13	0	0	0	0	0	0	0	0	0	1	1	1	0	1		0	0	0	0	0	0	12.2997	38	39
10309	0	1	13	0	0	0	0	0	1	1	0	0	1	1	1	0	1	0	1	1	1	0	0	0	12.2997	35	39
10310	0	1	14	0	0	0	0	0	0	1	0	0	1	1	1	0	1	0	1	0	0	0	0	0	12.2997	15	39
10311	0	1	13	1	1	0	0	0												1	0	0	0	0	12.2997	31	39
10313	0	1	13	0	0	0	0	0												1	0	0	0	0	12.2997	31	39
10314	0	1	12	1	0	0	0		0	1	0	1	1	1	1	1	1	0	0						12.2997	28	39
10315	0	0	13	0	0	0	0	0	0	1	0	0	1	1	1	0	1	0	1	1	1	1	0	0	12.2997	16	39
10316	0	1	12	0	0	0	0	0												0	0	0	0	0	12.2997	30	39
10318	0	0	13	1	1	0	0	0	0	1	0	0	1	1	1	0	1	0	1	1	1	0	0	0	12.2997	24	39
10319	0	0	12	0	0	0	0	0	0	1	0	0	1	1	1	0	1	0	1	0	0	0	0	0	12.2997	31	39
10320	0	0	13	1	1	0	0	1	0	1	0	1	1	0	0	1	0	1	0						12.2997	51	39
10321	0	1	12	0	0	0	0	0	0	1	0	0	1	1		0	1	0	1	0	0	0	0	0	12.2997	22	39
10323	0	0	12	1	1	0	0	0												0	0	0	0	0	12.2997	29	39
10324	0	1	13	1	0	0	0	0	0	1		1	1	0	0	0	1	0	1						12.2997	25	39
10325	0	1	12	0	0	0	0	0	1	1	1	1	1	0	1	0	1	0	1						12.2997	35	39
10326	0	1	13	0	0	0	0	0	0	0	0	1	1	1	1	1	1	0	0						12.2997	35	39
10327	0	0	12	1	0	0	0	0	0	1	1	0	1	1	1	0	1	1	0	1	1	0	1	1	12.2997	45	39
10328	0	0	12	0	0	0	0	0	0	1	0	1	0	1	1	0	1	0	1						12.2997	28	39
10329	1	0	13	0	0	0	0	0	1	1	0	1	1	1	1	1	1	0	1	0	0	0	0	0	12.4007	35	28
10333	0	1	13	0	0	0	0	0	0	1	0	1	1	1	1	0	1	0	1						12.2997	23	39
10334	1	0	13	1	0	0	0	0	1	1	0	1	1	1	1	1	1	0	1	1	1	0	0	0	12.4007	29	28
10337	0	1	12	0	0	0	0	0	0	1	0	0	1	1	1	0	1	0	1	0	0	0	0	0	12.2997	31	39
10338	1	0	13	0	0	0	0	0												0	0	0	0	0	12.4007	26	28
10346	1	1	13	1	0	0	0	0												1	1	1	0	1	12.4007	25	28
10347	1	0	13	0	0	0	0	0	0	1	0	1	0	1	1	0	1	0	0						12.4007	18	28
10348	1	1	13	1	1	0		0	1	1	1	1		1	0	1	0	1	0						12.4007	40	28
10349	1	1	13	0	0	0	1	0	0	1	0	0	1	1	0		1	0	1	1	0	0	0	0	12.4007	29	28
10353	1	1	13	0				0												1	0	0	0	0	12.4007	29	28
10354	1	1	13	1	1	0	0	0	0	1	0	1	1	1	1	0	1	0	1	1	1	0	0	0	12.4007	40	28
10358	1	1	13	0	0	0	1	0	0	1	0	1	1	1	1	0	1	0	1	0	0	0	0	0	12.4007	28	28
10360	1	1	13	0	0	0	0	0	0	1	0	0	1	1	1	0	1	0	1						12.4007	29	28
10361	1	0	13	0	0	0	0	0	1	1	0	0	1	1	1	0	1	0	1						12.4007	35	28
10362	1	0	13	1	0	0	0	0	1	0	1	1	1	1	0	1	0	0	1						12.4007	29	28
10364	1	1	13	0	0	0	0	0	0	1	0	1	1	1	1	0	1	0	0						12.4007	21	28
10366	1	0	13	1	0	0	0	0	0	0	0	1	0	0	0	1	0	0	1	1	1	1	0	1	12.4007	41	28
10368	0	1	12	0	0	0	0	0	1	1	0	0	1	1	0	0	1	0	0	0	0	0	0	0	12.2997	25	39
10369	0	1	12	0	0	0	0	0	0	1	0	0	1	1	0	0	1	0	1	1	0	0	0	0	12.2997	29	39
10371	0	0	14	1	0	0	0	0												1	0	0	0	0	12.2997	25	39
10372	0	1	12	0	0	0	0	0	1	1	1	1	1	0	0	1	0	1	0						12.2997	14	39
10374	0	1	13	0	0	0	0	0												0	0	0	0	0	12.2997	26	39
10375	0	0	13	0	0	0	0	0	1	1	1	1	1	0	1	1	0	1	0	0	0	1	0	1	12.2997	57	39
10376	0	0	13	0	0	0	1	0	0	1	0	1	1	0	1	0	1	0	1						12.2997	19	39
10377	0	1	13	1	1	0	0	0	1	0	1	1	1	0	1	1	0	1	1						12.2997	30	39
10378	0	0	13	0	0	0	0	0	0	1	0	0	1	1		0	1	0	1	0	0	0	0	0	12.2997	41	39
10379	0	1	12	0	0	0	0	0	0	0	0	1		1	1	0	1	0	1	1	1	0	0	1	12.2997	41	39
10380	0	0	12	1	0	0	0	0	0	1	0	0	1	1	1	0	1	0	1	1	1		0	1	12.2997	27	39
10381	0	1	12	0	0	0	0	0	1	1	0	1	1	1	1	1	1	0	1	1	0	0	1	0	12.2997	37	39
10382	0	0	12	0	0	0	0	0	0		0	0	1	1	1	0	1	0	1	1	0	1	0	1	12.2997	23	39
10383	0	0	13	1	0	0	0	0	0	1	0	0	1		1	0	1	0	1	1	1	0	0	0	12.2997	30	39
10384	0	0	12	1	0	0	0	0	0	1	1	1	0	1	1	1	1	1	0	1	1	0	0	0	12.2997	34	39
10385	0	0	12	0	0	0	0	0	0	1	0	0	1	0	0	1	0	1	0						12.2997	21	39
10386	0	0	11	0	0	0	0	0												0	0	0	0	0	12.2997	25	39
10387	0	0	12	0	0	0	0	0	0	1	0	1	1	1	1	0	1	0	1						12.2997	27	39
10392	1	0	13	1	1	0	0	0												0	0	0	0	0	12.4007	35	28
10394	1	0	13	1	0	0	1	0												1	0	0	0	0	12.4007	22	28
10396	1	1	14	1	1	0	0	0	0	0	0	1	1	1	1	0	1	0	0	1	1	0	0	0	12.4007	27	28
10398	1	0	13	0	0	0	0	0	1	1	1	1	1	1	0	1	1	0	0						12.4007	35	28
10403	1	0	13	0	0	0	0	0	1	1	0	0	1	1	1	0	1	0	1	1	1	0	0	0	12.4007	39	28
10404	1	0	13	0	0	0	1	0	1	0	1	0	0	0	0	1	1	1	0	1	0	0	0	0	12.4007	39	28
10406	1	0	13	1	1	0	1	0	1	1	0	1	1	1	1	0	1	0	1	0	0	0	0	0	12.4007	40	28
10407	1	1	13	0	0	0	0	0												0	0	0	0	0	12.4007	20	28
10408	1	1	13	1	0	0	1	0	0	1	0	0	1	1	1	0	0	0	1	0	0	0	0	0	12.4007	24	28
10409	1	1	13	0	0	0	0	0	0	1	0	1	0	1	1	0	1	0	1	0	0	0	0	0	12.4007	27	28
10410	1	1	13	1	1	0	0	0												1	0	0	0	0	12.4007	37	28
10411	1	1	13	0	0	0	0	0	0	1	0	0	1	1	1	0	1	0	1	0	0	0	0	0	12.4007	30	28
10412	1	0	13	1	0	0	0	0	0	1	0	0	0	1	1	0	1	0	1	1	0	0	0	0	12.4007	40	28
10414	1	0	13	0	0	0	0	0	0	1	0	1	1	1		0	0	0	0	0	0	0	0	0	12.4007	45	28
10416	1	1	13	1	0	0	1	0	0	1	1	1	1	0	1	0	1	0	1						12.4007	33	28
10417	1	1	13	0	0	0	0	0	0	1	0	1	1	1	1	0	1	0	1						12.4007	29	28
10418	1	0	14	1	1	0	0	0	1	0	0	1	1	1	1	1	1	0	1						12.4007	36	28
10420	1	0	12	0	0	0	0	0												1	1	1	0	1	12.4007	29	28
10421	1	1	13	0	0	0	0	0	1	1	0		1	1	1	0	1	0	1						12.4007	25	28
10423	1	1	13	1	0	0	0	0	1	1	0	1	1	1	1	0	1	0	1	1	0	0	0	0	12.4007	38	28
10424	1	0	13	1	1	0	1	1	1	1	1	1	1	0	1	0	0	1	1						12.4007	41	28
10425	1	0	13		0	0	0	0												0	0	0	0	0	12.4007	23	28
10426	1	0	12	0	0	0	0	0	0	1	0	0	1	1	0	0	1	0	1	0	0	0	0	0	12.4007	28	28
10427	1	1	14	1	1	1	0	1	0	1	0	1	1	1	1	0	1	0	1	1	1	1	0	0	12.4007	24	28
10428	1	1	11	1	1	1	1	0	1	0	0	0	1	1	1	0	1	0	1	0	0	0	0	0	12.4007	33	28
10430	1	0	13	0	0	0	0	0	0	0	0	0	0	0	0	0	0	0	0	0	0	0	0	0	12.4007	40	28
10431	1	1	13	1	0	0	0	0	1	0	1	1	1	1		0	0	1	0						12.4007	26	28
10432	1	0	12	1	0	0	0	0	1	1	0	0	1	1	1	1	1	0	1	1	0	0	0	0	12.4007	28	28
10433	1	0	13	0	0	0	0	0	0	1	0	0	1	1	0	0	1	0	1						12.4007	40	28
10434	1	0	12	0	0	0		0	1	1	0	1	0	0	0	1	0	1	0						12.4007	19	28
10435	1	1	13	1	0	0	0	0	0	1	0	1	1	1	0	0	1	0	1						12.4007	36	28
10436	1	0	13	0	0	0	0	0	0	1	0	1	1	1	0	1	0	0	1	0	0	0	0	0	12.4007	20	28
10438	1	1	13	1	1	1	0	0	0	1	0	1	1	1	0	0	1	0	1						12.4007	29	28
10439	1	0	13	1	1	0	0	0	0	1	0	1	1	1	1	0	1	0	1	1	0	0	0	0	12.4007	53	28
10442	1	1	12	1	1	0	0	0	0	1	0	0	1	1	1	0	1	0	0						12.4007	39	28
10443	1	1	13	1	0	0	0	0	0	0	0	1	1	1	1	0	1	1	0	1	0	0	0	0	12.4007	23	28
10445	1	0	13	1	1	0	0	0												1	1	1	0	1	12.4007	29	28
10446	1	1	13	1	0	0	1	0	0	1	0	1	1	1	1	0	1	0	1	1	0	0	0	0	12.4007	33	28
10447	1	1	13	1	0	0	0	0												1	0	1	0	0	12.4007	31	28
10448	1	1	13	1	1	1	0	0	1	1	0	1	1	1	1	1	1	0	0						12.4007	30	28
10450	1	1	13	1	1	1	0	0	0	1	0	1	1	1	1	0	1	0	1						12.4007	30	28
10452	1	0	13	1	1	0	0		0	1	0	1	1	1	1	0	1	0	1	1	1	0	0	0	12.4007	25	28
10453	1	0	13	1	0	0	0	0	0	1	0	1	1	1	1	0	1	0	1						12.4007	30	28
10455	1	1	14	0	0	0	0	0	0		0	0	1	1	0	0	1	0	1	1	0	0	0	0	12.4007	28	28
10456	1	0	13	0	0	0	0	0	0	1	0		1	1	1	0	1	1	1	1	0	0	0	0	12.4007	32	28
10457	1	0	13	0	0	0	0	0												1	0	0	0	0	12.4007	18	28
10458	1	0	13	1	0	0	0	0	0		0	0	1	1	1	0	1	0	1						12.4007	23	28
10459	1	0	13	1	1	0	0	0	0	1	0	1	1	1	0	0	1	0	1						12.4007	35	28
10461	1	1	13	0	0	0	0	0	0	1	0	0	1	1	0	0	1	0	1	0	0	0	0	0	12.4007	45	28
10462	1	0	13	0	0	0	0	0	0	1	0	0	1	1	1	0	1	0	1						12.4007	37	28
10465	1	0	13	0	0	0	0	0	1	1	0	0	1	1	1	0	1	0	1						12.4007	39	28
10466	1	1	11	0	0	0	0	0	1	1	0	1	1	1	1	0	1	1	0	1	1	0	1	1	12.4007	24	28
10467	1	0	13	0	0	0	0	0												1	1	0	0	0	12.4007	23	28
10468	1	0	14	0	0	0	0	0	0	0	0	0	0	0	0	0	0	0	0	0	0	0	0	0	12.4007	28	28
10469	1	1	15	1	1	0	0	0	0	1	0	0	1	1	1	0	1	0	1	0	0	0	0	0	12.4007	43	28
10470	1	0	13	1	1	1	0	1	1	1	1	1	0	1	1	1	1	1	0	1	1	0	0	1	12.4007	27	28
10471	1	0	13	1	1	1	0	1	1	0	1	0	1	1	0	0	1	0	1	1	1	0	0	0	12.4007	21	28
10473	1	1	12	0	0	0	0	0												0	0	0	0	0	12.4007	30	28
10474	1	0	13	1	0	0		0	1	1	0	0	1	1	1	0	1	0	1	0	0	0	0	0	12.4007	43	28
10475	1	1	12	0	0	0	0	0	0	1	0	1	1	1	1	0	1	0	1	0	0	0	0	0	12.4007	30	28
10476	1	1	13	0	0	0	0	0	0	1	0	1	1	1	1	0	0	0	1	0	0	0	0	0	12.4007	35	28
10477	1	0	14	0				0	0	0	0	0		1	1	0	1	1	0	0	0	0	0	0	12.4007	28	28
10478	1	1	13	0	0	0	0	0	0	1	0	0	0	1	0	0	1	0	1	0	0	0	0	0	12.4007	27	28
10480	1	0	12	0	0	0	0	0	0	1	0	0	1	1	1	0	1	1	1	0	0	0	0	0	12.6442	25	26
10481	1	0	12	1	1	0	0	0												0	0	0	0	0	12.6442	36	26
10483	1	0	12	0	0	0	0	0	0	0	0	0	0	0	0	0	0	0	0	0	0	0	0	0	12.6442	24	26
10484	1	1	12	1	0	0	0	0												1	1	1	0	1	12.6442	31	26
10485	1	1	12	0	0	0	0	0	0	1	0	0	0	1	1	0	1	0	1	1	1	0	0	0	12.6442	32	26
10486	1	0	12	0	0	0	0	0												0	0	0	0	0	12.6442	20	26
10487	1	0	12	1	1	1	0	0	1	0	1	1	0	1	0	0	1	0	0						12.6442	39	26
10488	1	1	12	0	0	0	0	0																	12.6442	29	26
10490	1	1	12	0	0	0	0	0	0	0	0	1	0	0	0	1	1	0	0	1	0	0	0	0	12.6442	32	26
10491	1	1	12	0	0	0	0	0	0	1	0	0	1	1	1	0	1	0	1	0	0	0	0	0	12.6442	22	26
10492	1	1	12	0	0	0	0	0	0	1	0	0	1	1	1	0	1	0	1	0	0	0	0	0	12.6442	37	26
10494	1	0	13	0	0	0	0	0	0	1	0	1	1	1	1	0	1	0	1						12.6442	46	26
10495	1	1	12	0	0	0	0	0	1	1	0	0	0	1	1	1	1	0	1						12.6442	24	26
10496	1	1	12	0	0	1	0	0	1	1	0	1	1	1	1	0	1	0	0	1	1	1	1	1	12.6442	39	26
10497	1	0	12	0	0	0	1	0	0	1	0	1	1	1	1	0	1	1	1	1	0	0	0	0	12.6442	29	26
10498	1	1	12	0	0	0	0	0	0	1	0	1	1	1	1	0	1	0	0						12.6442	25	26
10499	1	0	13	0	0	0	0	0	0		0	0	1	1	1	0	1	0	1	0	0	0	0	0	12.6442	22	26
10500	1	0	14	1	1	0	0	0	0	0	0	0	0	0	0	0	0	0	0	0	0	0	0	0	12.6442	38	26
10502	1	1	13	0	0	0	0	0	1	1	1	1	1	1	1	0	1	0	1						12.6442	25	26
10503	1	1	12	0	0	0	0	0	0	1	0	1	0	1	1	0	1	0	1	1	0	0	0	0	12.6442	26	26
10504	1	1	13	1	1	0	0	0	1	0	0	1	1	1	1	0	0	0	0	1	1	0	0	0	12.6442	35	26
10506	0	1	12																	0	0	0	0	0	18.441	27	40
10508	0	0	11	0	0	0	0	0	0	1	0	0	1	1	1	0	1	0	0						18.441	38	40
10509	0	0	12	1	0	0	0	0											1						18.441	31	40
10510	0	0	12	0	0	0	0	0												0	0	0	0	0	18.441	22	40
10513	1	1	13	1	1	0	0	0	1	1	0	1	1	1	1	0	1	0	1	1	1	0	0	0	12.6442	19	26
10514	1	1	13	0	0	0	0	0	0	1	0	0	1	1	1	0	0	1	1	0	0	0	0	0	12.6442	22	26
10515	1	1	14	0	0	0	0	0												0	0	0	0	0	12.6442	26	26
10517	1	1	14	0	0	0	0	0	0	1	0	0	0	1	0	1	1	0	1	0	0	0	0	0	12.6442	41	26
10518	1	0	13	1	0	0	0	0												0	0	0	0	0	12.6442	19	26
10519	1	0	13	1	0	0	0	0	0	1	0	1	0	1	1	0	1	0	1	0	0	0	0	0	12.6442	28	26
10520	1	0	12	0	0	0	0	0	1	1	0	1	1	1	1	0	1	0	1	1	0	0	0	0	12.6442	23	26
10522	1	0	13	1	0	0	0	0												1	1	1	0	1	12.6442	32	26
10526	1	1	12	0	0	0	0	0	0	1	0	1	1	1	1	0	1	0	1						12.6442	33	26
10527	1	1	12	1	0	0	0	0	1	0	1	0	1	1	1	0	1	0	1	1	1	0	1	1	12.6442	17	26
10529	1	1	12	1	1	0	0	0	0	1	1	0	0	0	0	1	1	1	1						12.6442	27	26
10530	1	1	13	0	0	0	0	0	0	1	0	0	1	1	1	0	1	0	1	1	1	0	0	0	12.6442	31	26
10531	1	1	12	0	0	0	0	0	0	1	0	0	1	1	1	0	1	0	1	0	0	0	0	0	12.6442	39	26
10532	1	1	12	0	0	0	0	0	0	1	0	0	1	1	1	0	1	0	1	0	0	0	0	0	12.6442	34	26
10534	1	1	13	0	0	0	0	0	0	1	0	1	1	1	1	0	1	0	1						12.4007	33	28
10535	1	1	13	1	0	0	1	0	0	1	0	1	0	1	0	0	1	0	1	1	0	0	0	0	12.4007	34	28
10536	1	1	13	0	0	0	0	0												0	0	0	0	0	12.4007	29	28
10537	1	1	13	0	0	0	0	0	0	1	0	0	1	0	1	0	1	0	1	1	1	0	0	0	12.4007	27	28
10538	1	0	13	1	1	0	0	0	0	1	0	0	1	0	0	0	0	0	0	0	0	0	0	0	12.4007	22	28
10540	1	0	13	0	0	0	0	0												0	0	0	0	0	12.4007	36	28
10541	1	1	13	1	0	0	0	0	1	1	0	1	1	1	1	0	1	0	1	1	1	0	0	0	12.4007	27	28
10542	0	0	12	0	0	0	0	0	0	1	0	1	1	1	1	1	1	1	1						18.441	19	40
10543	0	0	11	0	0	0	0	0		1	0	0	0	1	1	0	1	0	1						18.441	31	40
10545	0	0	12	0	0	0	0	0	0	1	0	0	1	1	0	0	1	0	1						18.441	37	40
10546	0	1	12	0	0	0	0	0	0	1	0	1	1	1	1	0	1	0	1						18.441	23	40
10547	0	1	12	0	0	0	0	0	0	1	0	0	0	1	1	0	1	0	1	1	0	0	0	0	18.441	28	40
10548	0	1	13	0	0	0	0	0												0	0	0	0	0	18.441	17	40
10549	0	1	12	0	0	0	0	0	0	1	0	1	1	1	1	0	1	0	1	0	0	0	0	0	18.441	37	40
10550	0	1	13	0	0	0	1	0	1	1	0	1	1	1	0	0	1	0	0	0	0	0	1	0	18.441	54	40
10551	0	0	12	0	0	0	0	0	0	0	0	0		1	0	0	1	0	1						18.441	30	40
10552	0	0	12	0	0	0	0	0	0	1	0	1	1	1	1	0	1	0	1						18.441	30	40
10553	0	1	12	0	0	0	0	0	0	1	0	0	1	0	1	0	1	0	1	1	1	1	1	1	18.441	42	40
10555	0	0	12	1	1	0	0	0	0	1	0	1	1	1	1	0	1	0	1	0	0	0	0	0	18.441	27	40
10556	0	1	12	0	0	0	0	0	0	1	0	0	1	1	1	0	1	0	1	0	0	0	0	0	18.441	38	40
10557	0	0	12	0	0	0	0	0	0	1	0	0	1	1	1	0	1	1	1	0	0	0	0	0	18.441	21	40
10558	0	0	12	0	0	0	0	0	0	1	0	1	1	1	1	0	1	0	1						18.441	23	40
10559	0	1	12	0	0	0	0	0	1	1	1	1	1	1	1	0	0	0	1						18.441	28	40
10560	0	1	12	0	0	0	0	0	1	0	0	1	1	1	1	0	1	0	1	1	0	0	0	0	18.441	30	40
10561	0	0	12	0	0	0	0	0	0	1	0	0	1	1	1	0	1	0	1						18.441	26	40
10562	0	0	13	0	0	0	0	0												0	0	0	0	0	18.441	36	40
10563	0	0	12	1	0	0	0	0	0	1	0	0	1	1	1	0	1	1	1	0	0	0	0	0	18.441	31	40
10564	0	0	12	0	0	0	0	0	1	1	0	1	0	1	1	0	1	0	1	0	0	0	0	0	18.441	25	40
10565	0	0	12	0	0	0	0	0	0	1	0	0	1	1	1	0	1	0	1	0	0	0	0	0	18.441	35	40
10566	0	0	13	0	0	0	0	0												0	0	0	0	0	18.441	46	40
10567	1	0	12	1	0	0	0	0	0	1	0	1	1	1	1	0	1	0	1						10.2275	31	29
10568	1	1	13	1	1	0	1	0												1	0	0	0	0	10.2275	21	29
10598	0	1	13	0	0	0	0	0	0	1	0	0	0	1	1	0	1	0	1	0	0	0	0	0	16.94	45	36
10599	0	1	14	0	0	0	1	0												1	1	0	0	0	16.94	19	36
10600	0	1	13	0	0	0	0	0	0	1	0	1	0	1	1	0	1	0	1	0	0	0	0	0	16.94	34	36
10601	0	1	12	1	0	0	1	0	0	1	0	0	1	1	1	0	1	0	1	1	0	0	0	0	16.94	34	36
10608	0	0	13	0	0	0	0	0	1	1	0	1	1	1	1	0	1	0	1	1	0	0	0	0	16.94	30	36
10618	0	1	13	0	0	0	0	0												1	1	0	0	0	16.94	30	36
10620	0	1	13	0	0	0	0	0												1	0	0	0	0	16.94	32	36
10621	0	0	13	0	0	0	1	0												0	0	0	0	0	16.94	23	36
10622	0	1	13	0	0	0	0	0												1	0	0	0	0	16.94	20	36
10623	0	0	12	0	0	0	0	0	0	0	1	1	1	1	1	0	1	0	0						16.94	33	36
10625	0	0	15																	0	0	0	0	0	16.94	27	36
10626	0	0	12	0	0	0	0	0												1	1	1	0	1	16.94	19	36
10627	0	0	14	0	0	0	0	0	0	1	0	0	1	1	1	0	1	0	1	1	0	0	0	0	16.94	28	36
10630	0	0	14	1	0	0	0	0	0	0	0	0		1	1	0	0	0	1	1	0	0	0	0	16.94	30	36
10631	0	1	13	1	0	0	0	0												1	1	0	0	0	16.94	20	36
10632	0	1	13	1	0	0	0	0	0	1	0	0	1	0	0	0			1	1	1	1	0	0	16.94	29	36
10633	0	0	13	0	0	0	0	0	0	1	0	0		1	1	0	1	0	1	0	0	0	0	0	16.94	26	36
10634	0	1	14	0	0	0	0	0	0	1	0	0	1	1	1		1	0	1	1	0	0	0	0	16.94	19	36
10635	0	0	13	0	0	0	0	0												1	0	0	1	0	16.94	17	36
10636	0	0	13	0	0	0	0	0												0	0	0	0	0	16.94	27	36
10643	1	1	13	0	0	0	0	0												0	0	0	0	0	12.6442	17	26
10644	1	1	13		0	0	0	0																	12.6442	12	26
10645	1	1	12	0	0	0	0	0	0	1	0	1	1	1	1	0	1	0	1	0	0	0	0	0	12.6442	20	26
10646	1	0	12	0	0	0	0	0	0	1	0	1	1	1	0	0	0	1	1						12.6442	31	26
10647	1	1	12	0	0	0	0	0	0	1	0	0		1	1	0	1	0	1	1	1	0	0	0	12.6442	29	26
10648	1	1	13	1	1	0	0	0	0	1	0	1	1	1	1	0	0	0	1	1	0	0	0	0	12.6442	38	26
10649	0	0	12	0	0	0	0	0	0	1	0	0	1	1	1	0	1	0	0	0	0	0	0	0	9.14792	26	41
10650	1	0	12	0	0	0	0	0												0	0	0	0	0	12.6442	19	26
10651	1	0	12	1	0	0	1	0	0	1	0	1	1	1	1	1	0	0	1	1	1	0	1	0	12.6442	27	26
10652	0	0	12	1	1	0	1	0												0	0	0	0	0	9.14792	38	41
10653	1	0	12	1	0	1	1	1																	12.6442	19	26
10654	1	0	14	1	0	0	0	0												1	0	0	0	0	12.6442	23	26
10655	0	0	13	1	1	0	1	0	0	1	0	1	1	1	1	0	1	0	1						9.14792	25	41
10656	0	0	12	0	0	0	0	0																	9.14792	24	41
10657	0	0	13	0	0	0	0	0	0	1	0	1	1	1	1	1	1	0	1	0	0	0	0	0	9.14792	29	41
10659	0	0	13	0		0	0	0												1	1	1	0	1	9.14792	19	41
10660	0	0	12	1	0	0	0	0	1	1	0	1	1	1	1	0	1	0	1	1	0	0	1	0	9.14792	24	41
10661	0	0	13	1	1	0	1	0	0	1	0	1	1	1	1	1	1	1	1	1	1	0	0	0	9.14792	28	41
10662	0	0	13	0	0	0	0	0																	9.14792	26	41
10663	0	0	12	1	1	0	0	0	0	1	0	1	1	1	1	0	1	1	1						9.14792	32	41
10664	0	1	12	0	0	0	0	0	0	1	0	1	0	1	0	0	1	1	1	1	0	0	1	0	9.14792	30	41
10665	0	1	12	0	0	0	0	0	0	1	0	1	1	1	1	0	1	0	1						9.14792	28	41
10666	0	1	12	1	1	1	0	0	0	0	0	1		0	1	0	1	0	1	0	0	0	0	0	9.14792	35	41
10668	0	0	12	0	0	0	1	0	1	1	0	1	0	1	1	0	1	0	0						9.14792	24	41
10670	0	1	12	0	0	0	0	0												1	1	0	1	1	9.14792	27	41
10671	0	0	12	0	0	0	0	0	0	1	0	1	1	1	1	0	1	0	1	0	0	0	0	0	9.14792	25	41
10672	0	0	12	1	0	0	0	1	1	1	1	1	0	1	1	0	1	0	1	0	0	0	0	0	9.14792	37	41
10673	0	0	13	0	0	0	0	0												0	0	0	1	0	9.14792	18	41
10674	0	0	12	0	0	0	0	0												0	0	0	0	0	9.14792	19	41
10675	0	0	12	0	0	0	0	0	0	1	0	1	1	1	1	0	1	0	1						9.14792	33	41
10676	0	0	12	1	1	0	0	1	1	1	0	0	1	1	1	0		0	1	1	1	1	0	0	9.14792	34	41
10677	0	1	12	1	0	0	0	0		1	0	1	1	1	1	0	1	0	1	1	0	0	1	0	9.14792	41	41
10678	0	0	12	0	0	0	0	0	0	1	0	0	1	1	1	0	1	0	1	0	0	0	0	0	9.14792	26	41
10679	0	0	11	0	0	0		0												0	0	0	0	0	9.14792	27	41
10682	0	0	15	0	0	0	0	0	0	0	0	1	0	0	1	0	0	0	0						9.14792	27	41
10683	0	0	13	1	0	0	0	0	0	1	0	0	1	1	1	0	0	0	1						9.14792	33	41
10684	0	0	13	1	0	0	1	0	1	0	0	0	1	0	0	1	0	0	1						9.14792	36	41
10685	0	0	14	1	0	0	0	0	0	1	0	1	1	1	1	0	1	0	1	1	1	1	0	0	9.14792	21	41
10686	0	0	13	0	0	0	0	0	0	0	0	0	1	0	1	0	1	0	0						9.14792	17	41
10687	0	0	14	0	0	0	0	0	1	0	0	0	1	0	0	1	1	1	0						9.14792	24	41
10688	0	0	12	0	0	0	0	0	0	1	0	0	1	1	1	0	1	0	1						9.14792	22	41
10689	0	0	13	1	0	0	0	0	1	1	0	1	1	0	0	1	1	0	0						9.14792	28	41
10690	0	1	13	1	0	1	0	0	1	1	0	0	1	1	1	0	1	0	1	1	0	0	0	0	9.14792	19	41
10691	0	1	13	1	0	0	1	0	0	1	0	1	1	1	0	1	1	0	1	1	1	1	0	0	9.14792	36	41
10692	0	0	13	0	0	0	0	0	0	1	0	0	1	1	0	1	0	1	0	0	0	0	0	0	9.14792	49	41
10693	0	1	13	0	0	0	1	0													0	0	0	0	9.14792	34	41
10694	0	0	15	1	0	0	0	0	0	1	0	0	1	1	1	0	1	0	1	1	1	0	0	0	9.14792	23	41
10695	0	1	13	0	0	0	0	0												0	0	0	0	0	9.14792	33	41
10696	1	1	12	0	0	0	1	0												0	0	0	0	0	12.4007	29	28
10698	1	0	13	0	0	0	0	0	0	1	0	1	1	1	0	0	1	0	1						12.4007	23	28
10699	1	0	12	0	0	0	0	0	0	1	0	1	1	1	1	0	1	0	1	0	0	0	0	0	12.4007	25	28
10700	1	1	12	0	0	0	0	0	0	1	0	1	1	1	1	0	1	0	1	0	0	0	1	0	12.4007	32	28
10701	1	0	12	0	0	0	0	0	0	1	0	1	1	1	1	0	1	0	1	1	0	0	0	0	12.4007	24	28
10702	1	1	12	1	0	0	1	0	1	1	0	1	1	1	0	0	1	0	1	0	0	0	0	0	12.4007	35	28
10703	1	0	12	1	1	0	1	0												1	1	1	0	0	12.4007	29	28
10705	0	0	12	0	0	0	0	0	0	1	0	1	1	1	1	0	1	0	1	0	0	0	0	0	18.441	26	40
10706	0	0	12	0	0	0	0	0	0	1	0	0	1	1	1	0	1	0	1						18.441	23	40
10707	0	1	12	0	0	0	0	0	0	1	0	0	1	1	1	0	1	0	1	0	0	0	0	0	18.441	27	40
10708	0	1	12	1	0	0	0	0	1	1	0	0	1	0	0	0	1	0	1	1	0	0	0	0	18.441	25	40
10709	0	0	11	0	0	0	0	0	0	1	0	1	1	1	0	0	1	0	1						18.441	37	40
10710	1	1	13	1		0	0	0	0	1	0	1	1	1	1	0	1	0							10.2275	23	29
10711	1	0	13	0	0	0	0	0	0	1	0	0	1	1	1	0	1	0	1	0	0	0	0	0	10.2275	21	29
10713	1	0	12	0	0	0	0	0	0	1	0	1	1	1		0	1	0	1	0	0	0	0	0	10.2275	21	29
10714	1	0	14	0	0	0	0	0												1	1	1	0	1	10.2275	24	29
10715	1	0	13	0	0	0	0	0	1	1	0	1	1	1	1	0	1	0	1						10.2275	23	29
10716	1	0	14	1	1	0	0	0	1	1		1	1	1	1	1	1	0		1	1	0	0	0	10.2275	36	29
10717	1	0	13	0	0	0	0	0												0	0	0	0	0	10.2275	24	29
10718	1	1	13	1	0	0	0	0	0	1	0	1	1	1	1	1	1	0	1						10.2275	27	29
10719	1	1	13	1	0	0	0	0	1	1	0	1	1	1	0	0	1	0	1	1	0	0	1	0	10.2275	33	29
10720	1	1	13	1	1	0	0	0												1	1	0	0	0	10.2275	30	29
10722	1	1	13	1	1	0	0	0	0	1	0	0	1	1	1	0	1	0	1						10.2275	26	29
10724	1	0	13	1	0	0	0	0	0	1	0	1	1	1	1	0	1	0	1	1	0	0	0	0	10.2275	28	29
10725	1	0	13	0	0	0	0	0												0	0	0	0	0	10.2275	21	29
10726	1	1	13	0	0	0	0	0	0	1	0	1	1	1	1	0	1	1	0	0	0	0	0	0	10.2275	17	29
10727	1	0	14	0	0	0	0	0	0	1	0	1		1	1	1	1	1	0						10.2275	25	29
10728	1	0	13	1	1	0	0	0																	10.2275	28	29
10729	1	0	13	1	1	0	0	0												1	1	0	0	1	10.2275	28	29
10731	1	0	13	0	0	0	0	0	0	1	0	1	1	1	1	1	1	0	1	0	0	0	0	0	10.2275	40	29
10736	1	1	13	0	0	0	0	0												1	0	0	0	0	10.2275	22	29
10737	1	0	13	0	0	0	0	0	1	1	0	0	1	0	0	0	1	0	0	0	0	0	0	0	10.2275	32	29
10738	1	0	13																	0	0	0	0	0	10.2275	8	29
10742	1	1	13	1	1	0	0	0	0	1		1	0	1	1	0	1	0	1	1	0	0	0	0	10.2275	21	29
10743	1	1	13	0	0	0	0	0	0	1	0	1		1	1	0	1	1	1	0	0	0	1	0	10.2275	23	29
10745	1	1	13	0	0	0	0	0	0	1	0	1		1	1	0	0	0	1						10.2275	24	29
10746	1	0	12	0	0	0	0	0	1	1	0	0	1	1	1	1	1	0	1						10.2275	23	29
10747	0	1	12	0	0	0	0	0	0	0	0	1	0		1	0	1	0		0	0	0	0	0	18.441	36	40
10749	0	1	12	1	1	0	0	0																	18.441	39	40
10751	0	0	12	1	0	0	0	0	0	1	0	0	0	1	1	0	1	0	1	0	0	0	0	0	18.441	37	40
10752	1	1	12	0	0	0	0	0	0	1	0	0	0	1	1	0	1	0	1	0	0	0	0	0	12.4007	31	28
10753	1	1	12	1	0	0	0	0	0	1	0	1	1	1	1	0	1	1	1	1	0	0	0	0	12.4007	40	28
10754	1	1	12	0	0	0	0	0												1	0	0	0	0	12.4007	21	28
10755	1	1	12	0	0	0	0	0	0	1	0	0	1	1	1	0	1	0	1						12.4007	41	28
10757	1	0	12	0	0	0	0	0	0	1	0	1	1	1	1	0	1	0	1	0	0	0	0	0	12.4007	28	28
10758	0	1	13	0	0	0	1	0	0	1	0	0	1	1	1	0	1	0	1	0	0	0	0	0	9.14792	22	41
10759	0	1	13	1	0	0	0	0	1	1	0	1	1	1	1	0	1	0	1						9.14792	26	41
10760	0	1	13	1	1	0	0	0		1	1	0	1	0	1		1	1	1						9.14792	19	41
10761	0	1	13	0	0	0	1	0	1	1	0	0	1	1	1	0	1	0	1						9.14792	35	41
10762	0	1	13	1	0	0	1	0	1	0	0	1	0	1	0	0	1	0	0						9.14792	58	41
10763	0	0	12	1	1	0	0	0	1	1	1	1	0	0	0	1	1	1	0						9.14792	20	41
10764	0	1	13	0	0	0	1	0	0	1	0	0	1	1	1	0	1	0	1	0	0	0	1	0	9.14792	36	41
10765	0	1	13	0	0		0	0	0	1	0	0	0	1	1	0	1	0	1	1	0	0	0	0	9.14792	36	41
10766	0	1	14	1	1	0	0	0	0	1	0	1	1	1	1	0	1	0	1	1	1	0	0	0	9.14792	27	41
10767	0	0	13	0	0	0	0	0	0	1	0	0	1	1	0	0	1	0	1						9.14792	32	41
10768	0	1	13	1	1	0	1	0	1	1	0	0	1	0	1	1	1	0	1						9.14792	16	41
10769	0	0	13	1	1	0	0	0	1	1	0	1	1	1	0	0	1	0	1	1	1	0	0	1	9.14792	27	41
10770	0	1	12	0	0	0	1	0	0	1	0	1	1	1	1	0	1	0	1	0	0	0	0	0	9.14792	34	41
10771	0	1	13	1	0	0	0	0	0	1	0	0	1	1	1	0	1	0	1						9.14792	28	41
10772	1	0	13	0	0	0	0	0	0	1	0	0	1	1	0	0	1	0	1	0	0	0	0	0	12.4007	31	28
10773	1	1	13	0	0	0	0	0	0	1	0	1	1	1	0	0	1	0	1	1	1	0	1	0	11.2864	29	27
10774	1	0	14	1	0	0	0	0	0	1	0	1	1	1	1	0	1	0	1						11.2864	42	27
10775	1	1	13	0	0	0	0	0	0	1	0	0	1	1	1	0	1	0	1	1	1	0	1	0	11.2864	44	27
10777	1	0	13	0	0	0	0	0	0	1	0	0	1	1	1	0	1	0	0						11.2864	25	27
10779	1	0	13	0	0	0	0	0	0	1	0	1	1	1	1	0	1	1	1	0	0	0	0	0	11.2864	32	27
10780	1	1	13	0	0	0	1		1	1	0	1	1	1	1	0	1	0	1	1	1	0	0	0	11.2864	35	27
10781	1	0	13	1	0	0	0	0	0	1	0	1	0	1	1	1	1	0	0	1	0	0	0	0	11.2864	40	27
10783	1	1	12	0	0	0	0	0	0	1	0	0	0	1	1	0	1	0	1						11.2864	23	27
10784	1	0	13	1	0	0	0	0	0	1	0	1	1	1	1	0	1	1	1	0	0	0	0	0	11.2864	22	27
10785	1	1	13	1	0	0	0	0	0	0	0	1	0	1	1	0	1	0	0	1	0	0	0	0	11.2864	27	27
10786	1	0	13	1	0	0	0	0																	11.2864	27	27
10787	1	0	13	0	0	0	0	0	0	1	0	1		1					1	0	0	0	0	0	11.2864	22	27
10788	1	0	13	0	0	0	0	0												0	0	0	0	0	11.2864	24	27
10789	0	1	14	1	1	0	0	0	0	1	0	1	1	1	1	0	1	0	1	1	0	0	0	0	18.441	36	40
10790	1	1	12	1	0	0	0	0	0	1	0	0	1	0	1	0	1	0	1						11.2864	18	27
10791	1	1	12	1	1	0	1	0	1	1	0	1	1	1	1	0	0	0	1						11.2864	29	27
10792	1	1	12		0	0														1	1	1	0	0	11.2864	27	27
10793	0	1	13	0	0	0	0	0	0	1	0	1	1	1	1	0	1	0	0						18.441	18	40
10795	1	0	14	0	0	0		0	0	1	0	1	1	1	1	0	1	0	1	0	0	0	0	0	11.2864	24	27
10796	1	1	12	0	0	0	0	0	0	1	0	1	1	1	1	0	1	0	1	0	0	0	0	0	11.2864	37	27
10798	0	1	12	1	1	0	0	0	0	1	0	1	0	1	0	0	1	0	0						18.441	27	40
10799	0	1	13	1	1	0	0	0	1	1	0	1	1	1	1	0	1	1	1	1	1	0	0	0	18.441	38	40
10800	0	1	14	1	1	0	0	0	1	1	0	0	1	1	1	0	1	1	1	1	0	0	0	0	18.441	24	40
10802	1	1	12	1	0	0	0	0	1	1	0	1	1	1	1	0	1	0	1						11.2864	26	27
10805	1	0	13	0	0	0	0	0												0	0	0	0	0	11.2864	31	27
10806	1	1	12	0	0	0	1	0	0	1	0	1	1	1	0	0	1	0	1						11.2864	28	27
10807	1	1	13	0	0	0	0	0	0	1	0	1	1	1	1	0	1	1	1						11.2864	20	27
10808	1	0	12	0	0	0	0	0	0	1	0	1	1	1	1	0	1	1	1	0	0	0	0	0	11.2864	30	27
10809	1	0	11	1	0	0	0	0																	11.2864	36	27
10810	1	0	14	1	1	0	1													1	1	0	0	0	11.2864	14	27
10811	1	0	12	1	0	0	0	0	0	1	0	1	1	1	1	0	1	0	1	1	0	0	0	0	11.2864	30	27
10812	1	0	12	1	1	0	0	0	0	0	0	0	0	1	1	0	0		0						11.2864	34	27
10814	1	0	11	0	0	0	0	0	0	1	0	1	0	1	1	0	1	0	1	0	0	0	0	0	11.2864	28	27
10816	1	1	12	1	1	0	0	0	0	1	0	1	1	1	1	0	1	0	1	1	0	0	0	0	11.2864	30	27
10820	1	0	12	0	0	0	0	0												1	0	0	0	0	11.2864	28	27
10821	1	1	12	0	0	0	0	0	0	1	0		1	1	1	1	1	0	1	1	1	1	1	1	11.2864	28	27
10822	1	0	13	1	0	0	0	0	1	1	0	1	0	1	1	0	1	0	1	0	0	0	0	0	11.2864	29	27
10823	1	0	14	0	0	0	0	0	0	1	0	0	0	1	0	0	1	0	1	1	1	0	0	0	11.2864	23	27
10824	1	0	13	0	0	0	0	0	1		0	1	1	1	0	1	1	0	1	1	1	0	1	1	11.2864	32	27
10826	1	0	13	0	0		0	0	0	1	0	1	0	1	1	0	1	0	1						11.2864	24	27
10828	1	0	14	0	0	0	0	0																	11.2864	32	27
10829	1	0	13	0	0	0	0	0	0	1	0	1	1	1	1	0	1	0	1	1	1	0	0	0	11.2864	28	27
10830	1	0	14	1			0	0	0	0	0	1	1	1	1	0	1	0	1						11.2864	17	27
10832	1	0	13	0	0	0	0	0	0	1	0	1	1	1	1	0	1	0	1	0	0	0	0	0	11.2864	26	27
10833	1	1	13	1	0	0	0	0												1	0	0	0	0	11.2864	33	27
10834	1	1	13	0	0	0	0	0	0	1	0	0	1	0	0	0	1	0	1						11.2864	22	27
10835	1	1	13	1	0	0	0	0	1	1	0	0	0	1	1	1	1	0	0	1	1	0	0	0	11.2864	34	27
10836	0	0	12	0	0	0	0	0	0	1	0	0	1	1	0	0	1	0	1	0	0	0	0	0	9.14792	33	41
10837	0	0	12	1	0	0	0	0	0	1	0	1	1	1	1	0	1	0	1	0	0	0	0	0	9.14792	60	41
10840	0	0	13	0	0	0	1	0												1	1	0	0	0	9.14792	20	41
10841	0	0	12	0	0	0	1	0	0	1	0	0	1	1	1	0	1	0	1	1	1	0	1	0	9.14792	26	41
10842	0	0	12	0	0	0	0	0	0	1	0	1	1	1	1	0	1	0	1	0	0	0	0	0	9.14792	23	41
10843	0	1	14	1	0	0	1	0												0	0	0	0	0	9.14792	15	41
10845	0	0	12	0	0	0	0	0	0	1	0	0	1	1	1	0	1	0	1	0	0	0	0	0	9.14792	25	41
10846	0	0	12	0	0	0	0	0	1	1	0	1	1	1		0	1	1	1	0	0	0	0	0	9.14792	28	41
10847	0	0	12	0	0	0	1	0												1	1	0	1	0	9.14792	20	41
10849	0	1	12	0	0	0	0	0	0	1	0	0	1	1	1	0	1	0	1	0	0	0	1	0	9.14792	22	41
10850	0	1	11	0	0	0	0	0												0	0	0	0	0	9.14792	21	41
10851	0	0	12	1	0	0	1	0	0	1	0	1		1	1	0	1	0	1	1	0	0	0	0	9.14792	43	41
10852	0	1	12	0	0	0	1	0												0	0	0	0	0	9.14792	21	41
10853	0	1	12	0	0	0	0	0	1	1	0	0	1	1	0	0	1	0	1	0	0	0	0	0	9.14792	27	41
10854	0	1	12	0	0	0	0	0	0	0	0	0	1	1	0	0	0	0	0						9.14792	30	41
10855	0	0	12	1	0	0	0	0	0	1	0	0	0	1	1	0	1	0	0	0	0	0	0	0	9.14792	32	41
10858	0	0	12	0	0	0	0	0	0	1	0	0	1	1	1	0	1	0	1	0	0	0	0	0	9.14792	26	41
10860	0	1	12	0	0	0	0	0	0	1	0	1	1	1	1	0	1	0	1	0	0	0	0	0	9.14792	27	41
10861	0	1	12	0	0		0	0												0	0	1	0	0	9.14792	24	41
10862	0	1	12	0	0	0	0	0	0	1	0	1	0	1	1	0	1	0	1	0	0	0	0	0	9.14792	32	41
10863	0	0	13	0	0	0	0	0	0	0	0	1	0	1	0	0	0	0	0						9.14792	52	41
10865	0	0	12	1	0	0	0	0	0	1	0	1	1	1	1	0	1	1	1						9.14792	26	41
10866	0	0	13	1	0	0	0	0	0											1	1	0	0	0	9.14792	33	41
10867	0	1	13	0	0	0	0	0	0	1	0	1	1	1	0	0	1	0	1	1	1	0	0	0	9.14792	29	41
10868	0	1	13	1	0	0	0	0												1	0	0	0	0	9.14792	44	41
10869	0	1	13	0	0	0	0	0	1	1	0	1	0	0	0	1	0	0	0						9.14792	28	41
10870	0	1	12	1	1	0	0	0	1	0	1	1	1	1	0	0	1	1	1						9.14792	23	41
10871	0	1	13	0	0	0	0	0	0	1	0	1	1	1	1	1	1	0	1	1	1	0	0	0	9.14792	29	41
10872	0	0	14	1	1	1	1	1	1	1	1	1	1	1	0	1	1	1	0	1	1	1	1	1	9.14792	28	41
10873	0	1	13	0	0	0	0	0	0	1	0	1		1	1	0	1	0	1						9.14792	31	41
10874	0	1	13	0	0	0	0	0	0	1	0	1	0	0	1	1	1	1	1						9.14792	26	41
10875	0	0	12	0	0	0	0	0	0	1	0	1	1	1	1	0	1	1	1	1	1	0	0	0	9.14792	43	41
10876	0	1	13	0	0	0	0	0	0		0	0	1	1	1	0	1	0	1						9.14792	17	41
10877	0	1	13	0	0	0	0	0	1	1	0	1	1	1	1	0	1	0	1	1	1	0	0	0	9.14792	19	41
10878	0	0	13	1	0	1	0	1																	9.14792	33	41
10879	0	0	13	0	0	0	0	0	0	1	0	0	1	1	1	0	1	0	1	0	0	0	0	0	9.14792	27	41
10880	0	0	14	0	0	0	0	0												1	1	0	0	0	9.14792	24	41
10881	0	0	14	0	0	0	0	0	0	1	0	0	1	1	1	0	1	0	1	0	0	0	0	0	9.14792	33	41
10883	0	1	13	0	0	0	0	0	0	1	0	1		0	1	0	1	0	0	1	0	0	0	0	9.14792	33	41
10884	0	1	13	1	0	0	0	0	0	1	0	1	1	1	1	0	1	0	1	1	0	0	0	0	9.14792	24	41
10885	0	1	13	1	0	0	0	0	0	1	0	1	1	1	1	0	1	1	1						9.14792	18	41
10887	0	0	14	1	1	0	0	0	1	1	0	1	1	1	0	0	1	1	1	1	1	0	0	1	9.14792	16	41
10888	0	0	14	0	0	0	0	0												1	1	0	0	0	9.14792	20	41
10890	0	1	13	0	0	0	0	0	0	1	0	0	1	1	1	0	1	0	1	0	0	0	0	0	9.14792	32	41
10898	1	1	12	0	0	0	0	0	1	1	0	0	1	1	1	1	1	1	1	1	0	0	0	0	5.14661	18	33
10902	0	1	13		0	0	1	0	1	1	0	1	0	0	0	0	0	0	1	0	0	0	0	0	18.441	30	40
10903	0	1	13	0	0	0	0	0	0	1	0	0	0		0	0	1	0	1						18.441	30	40
10904	0	1	13	0	0	0	0	0	0	1	0	1	0	1	1	0	1	0	1						18.441	32	40
10905	0	1	13	0	0	0	0	0	1	1	0	1	1	1	1	0	1	0	1	1	1	1	0	0	18.441	33	40
10908	0	1	15	0	0	0	0	0	1	1	0	1	1	1	1	0	1	0	1	0	0	0	0	0	18.441	46	40
10910	0	1	12	0	0	0	0	0	1	0	0		0	0	0	0	1	0	1	1	0	0	1	0	18.441	38	40
10912	1	1	13	1	1	0	0	0	0	1	0	0	1	1	1	0	1	0	1	1	0	0	0	0	12.6442	26	26
10914	1	1	11	0	0	0	0	0	0	1	0	1	1	1	1	0	1	0	1						12.6442	28	26
10916	1	1	12	0	0	0	0	0	0	1	0	0	1	1	1	0	1	0	1	1	0	0	0	0	12.6442	34	26
10917	1	0	12	0	0	0	0	0	0	1	1	1	1	0	1	0	1	1	1						12.6442	23	26
10918	1	0	12	0	0	0	0	0	0	0	0	1	1	1	1	1	0	1	1	1	1	0	0	0	12.6442	30	26
10919	1	1	12	0	0	0	0	0	1	1	0	1	0	1	1	0	1	0	1	0	0	0	0	0	12.6442	15	26
10920	1	1	12	0	0	0	0	0	0	1	0	1	1	1	1	0	1	0	1						12.6442	22	26
10921	1	1	11	1	1	0	0	0	0	1	0	1	0	1	1	0	1	0	1	1	1	0	0	0	12.6442	28	26
10922	1	1	14	1	1	0	0	1	0	1	0	0	1	1	1	0	1	0	1						12.6442	15	26
10923	1	0	12		0	0	0	0	0	1	0	1	0	1	1	0	1	0	1	0	0	0	0	0	12.6442	20	26
10924	1	1	12	0	0	0	0	0	0	1	0	0	0	1	1	0	1	0	1						12.6442	25	26
10925	1	1	13	0	0	0	0	0												1	0	1	0	0	12.6442	31	26
10927	1	0	12	0	0	0	0	0	0	1	0	1	1	1	1	0	1	0	1	0	0	0	0	0	12.6442	28	26
10929	1	1	12	0	0	0	0	0	0	0	0	1	1	1	1	1	1	0	1	1	0	0	0	0	12.6442	30	26
10931	0	1	13	1	0	0	0	0	1	1		1	1	1	1	0	1	0	1	1	1	0	0	0	18.441	36	40
10932	0	0	13	0	0	0	0	0	0	1	0	1	1	1	1	0	1	0	0	1	1	0	1	0	18.441	40	40
10933	0	0	13	1	0	0	0	0		1		0	1	1	1		1	0	0	1	0	1	0	0	18.441	31	40
10934	0	1	14	0	0	0	0	0	1	1	0	1	1	1	0	0	1	0	1						18.441	23	40
10935	0	1	13	1	0	0	0	0	1	1	0	1	1	0	0	0	1	0	0	0	0	0	0	0	18.441	36	40
10936	1	0	12	0	0	0	0	0																	11.8722	28	30
10937	1	0	12	1	0	0	0	0	0	1	0	1	1	0	1	1	1	1	0						11.8722	34	30
10938	1	0	12	0					0	1	0	1	1	1	1	0	1	0	1	0	0	0	0	0	11.8722	25	30
10940	1	1	12	0	0	0	1	0												0	0	0	0	0	11.8722	23	30
10942	0	0	14	1	0	0	0	0																	9.14792	23	41
10943	0	1	13	1	1	0	0	0	1	1	1	1		0	0	1	0	1	0						9.14792	61	41
10946	0	0	13	1	1	0	1	0	0	1	0	1	1	1	1	0	1	0	0	0	0	0	1	0	9.14792	44	41
10948	0	1	13	0	0	0	0	0	0	1	0	1	1	1	1	0	1	0	1	0	0	0	0	0	9.14792	21	41
10949	0	0	13	0	0	0	0	0	1	0	0	1	1	1	1	0	1	0	1						9.14792	36	41
10950	0	1	12	0	0	0	0	0	0	1	0	1	1	1	1	0	1	0	1	1	1	1	0	1	9.14792	33	41
10951	0	1	13	1	0	0	0	0	1	0		1	1	1		0	1	0	1	1	1	0	0	0	9.14792	25	41
10952	0	0	12	1	1	0	0	0	1	1	0	1	1	1	1	0	1	0	1						9.14792	32	41
10953	0	1	12	0	0	0	0	0												0	0	0	0	0	9.14792	23	41
10954	0	0	13	0	0	0	0	0	0	0	0	1		1	1	0	1	0	1	1	0	0	0	0	9.14792	21	41
10956	0	1	13	1	0	0	0	0	1	1	0	0	1	1	1	0	0	0	1						9.14792	36	41
10957	0	0	13	0	0	0	0	0	0	1	0	1	1	1		1	1	0	1						9.14792	36	41
10958	0	0	13	1	0	0	0	0	0	1	0	1	1		1	0	0	0	0						9.14792	37	41
10959	0	1	13	1	0	0	0	0	0	1	0	1	1	1	1	0	1	1	1	1	1	0	0	1	9.14792	40	41
10960	0	1	13	1	1	0	0	0	0	1	0	1		1	1	0	1	0	1						9.14792	29	41
10963	0	1	13	0	0	0	0	0	0	1	0	0	0	0		0	1	0							9.14792	29	41
10964	0	1	13	1	0	0	0	0	1	1	0	1	0	1	1	0	1	0	1						9.14792	24	41
10965	0	1	13	1	0	0	0	0	1	1	0	1	0	1	1	1	1	0	0						9.14792	16	41
10966	0	1	13	1	0	0	0	0	1	1	0	1	1	1	1	0	1	0	0	1	1	0	0	0	9.14792	33	41
10967	0	0	14	1	0	0	0	0	1	1	0	0	1	1	1	0	1	0	1						9.14792	48	41
10968	0	1	14	1	0	0	0	0	0	1	0	1	1	1	1	0	1	0	1						9.14792	45	41
10970	0	0	15	1	1	0	0	0																	18.441	20	40
10971	0	0	13	1	1	0	0	0	1	1	1	1	1	0	1	1	1	0	1						18.441	27	40
10972	0	0	14	0	0	0	0	0		1	0	1	1		0	0			1	1	1	0	0	1	18.441	40	40
10973	1	0	12	1	1	0	0	0	0	1	0	1	1	1	1	0	1	0	1	1	1	0	0	0	10.2275	25	29
10974	1	0	12	0	0	0	0	0	0	1	0	0	1	1	1	0	1	0	1						10.2275	23	29
10977	1	1	12	0	0	0	1	0												1	0	0	0	0	10.2275	37	29
10978	1	1	12	0	0	0	0	0	0	1	0	1	1	1	1	0	1	0	0						10.2275	39	29
10979	1	1	12	0	0	0	0	0	0	1	0	0	0	1	1	0	1	0	1						10.2275	31	29
10980	1	1	12	0	0	0	0	0	0	1	0	1	1	0	1	0	0	0	1						10.2275	30	29
10981	1	1	12	1	1	1	0	0												1	1	1	0	1	10.2275	25	29
10982	1	1	12	1	1	0	0	0		1	0	1	1	1	1	0	1	0	1	1	0	0	0	0	10.2275	21	29
10983	1	1	12	0	0	0	0	0	0	1	0	1	1	1	1	0	1	0	1	0	0	0	0	0	10.2275	20	29
10984	1	0	13	0	0	0	0	0	0	1	0	0	1	1	1	0	1	0	1						10.2275	23	29
10985	1	0	12	1	0	0	0	0	0	1	0	1	0	1	0	1	0	1	0						10.2275	26	29
10989	1	0	12	0	0	0	0	0	0	0	0	0	1	1	1	0	1	1	0						10.2275	18	29
10991	1	0	12	1	0	0	0	0	0	1	0	1	1	1	1	1	1	0	1	1	0	0	0	0	10.2275	21	29
10992	1	0	11	0	0	0	0	0	0	1	0	0	0	1	1	0	1	0	1	0	0	0	0	0	10.2275	32	29
10994	1	0	12	0	0	0	0	0	0	1	0	1	1	1	1		1	0	1	0	0	0	0	0	10.2275	21	29
10995	1	0	12	1	0	0	0	0	0	0	0	0	0	1	1	0	1	1	1	0	0	0	0	0	10.2275	29	29
10997	0	1	12	0	0	0	0	0	1	1	0	1	1	1	1	0	1	0	1	0	0	0	0	0	18.441	22	40
10998	0	1	12	0	0	0	0	0	1	1	0	1	1	1	1	0	1	0	1	0	0	0	0	0	18.441	31	40
10999	0	1	13	1	0	0	0	0	1	0	1	1	1	1	1	0	1	0	0	1	1	0	0	0	18.441	41	40
11001	0	0	13		0	0	0	0	1	1	0	1	1	1	0	0	1	0	1						18.441	45	40
11002	0	1	13	0	0	0	0	0	0	1	0	1	1	0	1	0	0	1	0	1	1	0	0	0	18.441	25	40
11003	0	1	13	0	0	0	0	0	0	1	0	1	0	1	0	0	1	0	0	1	0	1	0	1	18.441	22	40
11005	1	1	12	0	0	0	0	0	0	1	0	0	1	1	1	0	1	0	1	0	0	0	0	0	11.8722	36	30
11006	1	1	12	0	0	0	0	0	1	1	0	1	1	1	0	0	1	0	1	0	0	0	1	0	11.8722	33	30
11007	1	1	11	0	0	0	0	0	0	1	0	1	1	0	1	0	0	1	1	0	0	0	0	0	11.8722	20	30
11010	1	0	12	1	0	0	0	0	0	1	0	1		1		0	1	0	1						11.8722	33	30
11011	1	0	13	1	0	0	0	0	0	0	0	0	1	1	1	0	1	0	0	1	1	0	0	0	10.2275	20	29
11012	1	0	13	1	0	0	0	0		1	0	0	1	1	1	0	1	0	1	1	0	0	0	0	10.2275	28	29
11013	1	0	13	1	1	0	0	0	0	1	0	0	1	1	1	0	1	0	1	1	1	0	0	0	10.2275	25	29
11014	1	0	14	1	1	0	0	0												1	1	0	0	0	10.2275	21	29
11015	1	0	12	0	0	0	0	0	0	1	0	1	1	0	1	0	1	0	1	0	0	0	0	0	10.2275	35	29
11016	1	0	12	0	0	0	0	0	1	1	0	0	1	0	1	0	1	0	1	1	0	0	0	0	10.2275	33	29
11017	1	1	13	0	0	0	0	0												0	0	0	0	0	10.2275	28	29
11018	1	1	12	1	0	0	0	0	0	1	0	0	1	1	1	0	1	0	1	0	0	0	0	0	10.2275	34	29
11019	1	1	13	0	0	0	0	0	0	1	0		1	1	1	0	1	0	1	0	0	0	0	0	10.2275	31	29
11021	1	0	13	0	0	0	0	0												1	0	0	0	0	10.2275	39	29
11022	1	0	13	0	0	0	0	0	1	1	1	1	1	1	1	0	1	0	1	0	0	0	0	0	10.2275	29	29
11025	1	1	13	0	0	0	0	0	1	1	0	1	1	1	1	0	0	0	1	0	0	0	0	0	10.2275	23	29
11026	1	1	13	0	0	0	0	0	0	0	0	0	0	1	1	0	0	0	0	1	1	1	0	0	10.2275	24	29
11027	1	1	12	0	0	0	0	0	0	1	0	0	0	0	1	0	1	0	1	1	0	0	0	0	10.2275	18	29
11028	1	1	13	1	0	0	0	0	1	1	0	0	1	1	1		1	0	1						10.2275	38	29
11030	1	0	14	1	1	1	1	1	1	1	0	1	1	1	1	0	1	0	1						10.2275	34	29
11031	1	1	13	1	0	0	0	0	0	1	0	1	1	0	0	0	0	1	1						10.2275	26	29
11032	1	0	13	1	1	0	0	0	0	1	0	1	0	1	1	0	1	0	0						10.2275	30	29
11033	1	0	14	0	0	0	0	0	0	0	0	1	1	1	1	1	0	1	1	0	0	0	0	0	10.2275	23	29
11034	1	1	13	0	0	0	0	0	0	1	0	0	1	1	1	0		0	1	0	0	0	0	0	10.2275	20	29
11036	1	1	13	0	0	0	0	0	0	1	0	1	1	1	0	0	1	0	1	0	0	0	0	0	10.2275	32	29
11037	0	1	13	1	0	0	1	0	0	1	0	0	1	1	1	0	1	0	1						18.441	21	40
11041	0	1	14	0	0	0	0	0	0	1	0	1	1	1	1	0	1	0	1						18.441	27	40
11042	0	1	13	0	0	0	0	0	1	1		1		1	0		1	0	0	1	0	0	0	0	18.441	25	40
11043	1	0	12	0	0	0	0	0												0	0	0	0	0	10.2275	35	29
11045	1	1	13	1	0	0	0	0	0	1	0	0	1	1	1	0	1	0	1	1	1	0	0	0	10.2275	25	29
11047	1	1	12	0	0	0	0	0	1	1	0	0	1	1	1	0	1	0	1						10.2275	27	29
11049	1	1	11	0	0	0	0	0												0	0	0	0	0	10.2275	30	29
11051	1	0	11	1				0	0	1	0	0	1	1	1	0	1	0	1	1	0	0	0	0	10.2275	23	29
11052	1	0	14	0	0	0	0	0	0	1	0	1	1	1	1	1	1	0	0	0	0	0	0	0	10.2275	14	29
11053	1	1	12	1	0	0	0	0												1	0	0	0	0	10.2275	26	29
11054	1	0	13	0	0	0	0	0												0	0	0	0	1	10.2275	28	29
11056	1	1	11		0	0	0	0												1	0	0	0	0	10.2275	31	29
11058	1	0	12	0	0	0	0	0	1	1	0	0	1	1	1	0	1	0	1	0	0	0	0	0	10.2275	23	29
11059	1	0	13	0				0	0	0	0	1	1	1	1	0	1	1	0						10.2275	32	29
11061	1	0	12	0	0	0	0	0	1	1	0	1	1	1	1	0	0	0	1	0	0	0	0	0	10.2275	26	29
11063	1	1	12	1	0	0	0	0	0	0	0	1	1	1	1	0	0	0	0						10.2275	28	29
11064	1	0	12	0	0	0	0	0	1	1	0	0	1	1	0	0	1	0	1						10.2275	33	29
11065	1	0	12	0	0	0	0	0	0	0	0	0	1	1	1	0	1	0	1	0	0	0	0	0	10.2275	35	29
11067	1	0	11	0	0	0	0	0	1	1	0	0	1	1	1	0	1	0	1						10.2275	27	29
11068	1	0	11	1	1	1	0		0	0	0	0	0	1	0	0	0	0	0	1	1	1	1	1	10.2275	29	29
11069	1	0	12	0	0	0	0	0												0	0	0	0	0	10.2275	24	29
11071	1	0	12	0	0	0	0	0												1	0	0	0	0	10.2275	19	29
11072	1	0	12	0	0	0	0	0																	10.2275	27	29
11073	1	0	12	0	0	0	0	0																	10.2275	16	29
11074	1	0	12	0	0	0	0	0												0	0	0	0	0	10.2275	16	29
11076	1	0	12																	0	0	0	0	0	10.2275	14	29
11079	1	0	12	0	0	0	0	0	0	1	0	0	1	1	1	0		0	1						10.2275	28	29
11080	1	1	12	0		0	0	0	0	0	0	0	0	0	1	0	0	0	1	0	0	0	0	0	10.2275	26	29
11082	1	1	12	0	0	0	0	0	0	0	0	1	1	1	1	0	1	0	1	0	0	0	0	0	10.2275	23	29
11086	1	1	12	0	0	0	1	0	0	1	0	1	1	1	1	0	1	0	1	0	0	0	1	0	10.2275	26	29
11087	1	1	11	0	0	0	0	0												1	0	0	0	0	10.2275	26	29
11088	1	1	13	1	1	0	1	0													0	0	1	0	10.2275	28	29
11090	1	1	12	1	0	0	1	0	0	1	0	1	1	1	1	0	1	0	1	1	1	1	1	0	10.2275	26	29
11092	1	0	13	0	0	0	0	0	0		0	1	0	1	0	0	1	0	0	1	0	0	0	0	10.2275	25	29
11093	0	1	13	0	0	0	0	0	0	1	0	0	1	1	1	0	0	0	1	0	0	0	0	0	18.441	26	40
11096	0	0	14	1	1	0	0	0												1	1	0	0	1	18.441	34	40
11097	0	0	13	1	0	0	0	0												1	1	0	0	0	18.441	18	40
11100	0	1	13	0	0	0	1	0	0	1	0	1	0	1	0	0	1	0	1	1	1	0	0	0	18.441	28	40
11101	0	1	13	0	0	0	0	0	0	1	0	1	1	1	1	0	1	0	1	0	0	0	0	0	18.441	49	40
11102	0	1	13	1	0	0	0	0												1	0	0	1	0	18.441	35	40
11104	0	0	13	1	0	0	0	0	1	1	0	1	1	1	1	0	1	1	1	1	0	1	0	1	18.441	30	40
11105	1	0	13	0	0	0	0	0	0	1	0	1	0	1	1	0	1	1	0	1	1	0	1	1	11.8722	30	30
11106	1	1	13	0	0	0	0	0	0	1	0	0	1	1	1	0	0	0	1	0	0	0	0	0	11.8722	27	30
11214	1	0	13	1	1	0	0	0	1	1	0	1	1	1	1	0	1	0	1						11.8722	28	30
11224	1	1	13	0	0	0	1	0	0	1	0	1	1	1	1	1	1	0	1	1	1	0	0	0	11.8722	29	30
11246	1	1	13	0	0	0	0	0	0	0	0	0		1	1	0	1	0	1						11.8722	38	30
11253	1	1	13	1	0	0	0	0												1	0	0	0	1	11.8722	20	30
11254	1	0	13	0	0	0	0	0												1	1	0	0	0	11.8722	21	30
11258	1	0	14	0	0	0	0	0												0	0	0	0	0	11.8722	20	30
11259	1	1	14	0	0	0	0	0	0	1					0	0	1	0	0	0	0	0	0	0	11.8722	34	30
11261	1	0	13	0	0	0	0	0												1	1	0	0	1	11.8722	26	30
11262	1	1	13	1	1	0	1	0												1	1	0	0	0	11.8722	28	30
11265	1	1	13	0	0	0	0	0												0	0	0	0	0	11.8722	33	30
11268	1	0	13	0	0	0	0	0												1	1	0	0	0	11.8722	24	30
11271	1	0	13	0	0	0	0	0												0	0	0	0	0	11.8722	26	30
11272	1	0	13	0	0	0	0	0												0	0	0	0	0	11.8722	31	30
11273	1	1	14	1	0	0	1	0												1	1	0	0	0	11.8722	29	30
11274	1	1	13	0	0	0	0	0												1	0	0	0	0	11.8722	33	30
11275	1	1	14	1	0	0	0	0												0	0	0	0	0	11.8722	27	30
11276	1	1	13	0	0	0	0	0												1	0	0	0	0	11.8722	29	30
11277	1	0	13	0	0	0	0	0												0	0	0	0	0	11.8722	34	30
11278	1	0	13	0	0	0	0	0												0	0	0	0	0	11.8722	32	30
11282	0	1	14	1	0	0	0	0	0	1	0	1	1	1	0	0	1	0	1						6.10084	26	37
11285	0	0	13	0	0	0	0	0	0		0	0	1	1	1	0	1	1	1	1	0	0	0	0	6.10084	41	37
11287	0	1	13	0	0	0	0	0	0	1	0	1	1	1	1	0	1	0	1						6.10084	22	37
11288	1	0	12	0	0	0	0	0												0	0	0	0	0	6.23275	35	31
11290	1	1	14	0	0	0	0	0												1	0	0	0	0	6.23275	16	31
11291	1	1	12	0	0	0	1	0	0	1	0	1	1	1	1	0			1	1	0	0	1		6.23275	32	31
11292	1	0	12	0	0	0	0	0												1	0	0	1	0	6.23275	35	31
11293	1	1	12	0	0	0	0	0												1	0	0	1	0	6.23275	22	31
11294	1	0	13	0	0	0	0	0												0	0	0	0	0	6.23275	34	31
11296	1	0	12	0	0	0	0	0												0	0	0	0	0	6.23275	23	31
11329	1	0	15	0	0	0	0	0												0	0	0	0	0	6.23275	28	31
11331	1	0	13	0	0	0	0	0												1	0	0	0	0	6.23275	22	31
11333	1	0	12	0	0	0	0	0												0	0	0	0	0	6.23275	31	31
11334	1	0	13	0		0	0	0	0	1	0	0	1	1	0	1	1	0	1						6.23275	29	31
11353	0	1	13	0	0	0	0	0												1	0	0	1	0	4.51462	21	35
11357	0	1	14	0	0	0	0	0	0	1	0	1	1	1	1	0	1	0	1						4.51462	22	35
11365	0	1	12	0	0	0	0	0	1	1	0	1	0	1	1	0	1	0	1	0	0	0	0	0	4.51462	29	35
11366	0	1	13	1	0	0	0	0	0	1	0	0		1	1	0	1	0	1						4.51462	44	35
11367	0	0	14	1	0	0	0	0												0		0	0	0	4.51462	18	35
11368	0	0	12	0	0	0	0	0	0	1	0	1	0	1	1	0	1	0	1	0	0	0	0	0	4.51462	36	35
11465	0	0	12	0	0	0	0	0	0	1	0	0	1	1	1	0	1	0	1	0	0	0	0	0	4.51462	32	35
11466	0	0	12	1	0	0	0	0												0	0	0	0	0	4.51462	28	35
11467	0	1	13	0	0	0	0	0												1	0	0	0	0	4.51462	25	35
11468	0	1	12	0	0	0	0	0	0	1	0	1	1	1	1	0	1	0	1	0	0	0	0	0	4.51462	31	35
11469	0	1	12	0	0	0	0	0	0	1	0	0	1	1	1	0	1	0	1	0	0	0	0	0	4.51462	28	35
11471	0	0	12	0	0	0	0	0	0	1	0	0	0	1	1	0	1	0	1	0	0	0	0	0	4.51462	33	35
11472	0	0	12	0	0	0	0	0	0		0	1	1	1	1	1	1	1	1	0	0	0	0	0	4.51462	27	35
11473	0	1	12	0	0	0	0	0	1	1	0	1	1	1	1	1	0	0	0	1	0	0	1	0	4.51462	33	35
11474	0	1	12	0	0	0	0	0	0	1	0	0	1	1	1	0	1	0	1						4.51462	31	35
11475	0	1	12	0	0	0	0	0												1	0	0	0	0	4.51462	20	35
11476	0	0	12	0	0	0	0	0	0	0	0	0	0	1	1	0	1	0	1	1	0	0	0	0	4.51462	37	35
11477	0	1	12	0	0	0	0	0	1	1	0	0	1	1	1	0	1	0	1	0	0	0	0	0	4.51462	31	35
11478	0	0	12	0	0	0	0	0	1	0	0	0	1	1	1	0	1	0	1						4.51462	22	35
11497	0	0	12	0	0	0	0	0	0	1	0	0			1	1		1		0	0	0	0	0	18.441	34	40
11686	1	1	13	1	0	0	0	0	0	1	0	1	1	1	1	0	1	0	1						10.2275	36	29
11983	1	0	13	0	0	0	0	0	0	1	0	0	1	1	1	0	1	0	1						5.14661	21	33
11988	1	1	14	0		0	0	0	0	1	0	0	1	1	1	0	1	0	1						5.14661	24	33
11991	1	1	14	0	0	0	0	0	0	1	0	0	1	1	1	0	1	0	1						5.14661	23	33
11995	1	0	13	0	0	0	0	0	0	1	0	0	1	1	1	0	1	0	1						5.14661	16	33
11997	1	0	14	0	0	0	0	0	1	1	0	1	1	1	1	0	1	0	1						5.14661	27	33
12007	1	0	13	0	0	0	0	0	0	1	0	0	0	1	0	0	1	0	1						5.14661	29	33
12014	1	1	14	0	0	0	0	0	0	1	0	0	1	1	1	0	1	0	1						5.14661	23	33
12020	1	0	13	0	0	0	0	0	0	1	0	1	0	1	1	0	1	0	1						5.14661	26	33
12023	1	0	13	0	0	0	1	0	1	1	0	0	0	1	1	0	1	1	1						5.14661	27	33
12026	1	1	13	1	0	0	0	0												1	0	0	0	0	11.8722	39	30
12027	1	1	13	1	1	0	1	1	1	1	0	1	1	0	1	0	1	0	0	1	1	1	0	1	11.8722	38	30
12029	1	1	13	0	0	0	0	0												0	0	0	0	0	11.8722	18	30
12031	1	0	12	0	0	0	0	0	0	1	0	1	1	0	1	0	1	0	1	1	1	0	0	0	11.8722	27	30
12032	1	0	13	0	0	0	0	0	0	1	0	1	1	1	1	0	1	0	1						11.8722	22	30
12033	1	0	13	0	0	0	0	0												1	0	0	0	0	11.8722	44	30
12034	1	0	14	0	0	0	0	0											1	0	0	0	0	0	11.8722	38	30
12035	1	0	14	0	0	0	0	0												0	0	0	0	0	11.8722	31	30
12037	1	0	13	1	0	0	0	0												1	0	0	0	0	5.52664	29	32
12038	1	0	11	0	0	0	0	0												0	0	0	0	0	5.52664	30	32
12040	1	1	12	0	0	0	0	0												0	0	0	0	0	5.52664	19	32
12044	1	0	12	0	0	0	0	0												0	0	0	0	0	5.52664	27	32
12048	1	1	12	1	0	0	0	0												1	0	0	1	0	5.52664	23	32
12049	1	1	12	1	0	0	0	0												1	1	0	1	0	5.52664	20	32
12050	1	1	14		0	0	0	0	0	0	0	1	1	0	1	0		1	1	1	1	0	0	0	5.52664	30	32
12052	1	1	13	0	0	0	0	0	0	1	0	0	1	1	1	0	1	0	1	1	1	1	0	0	5.52664	26	32
12064	1	0	12	0	0	0	0	0	1	1	1	1	1	1	1	1	1	0	1	1	0	0	0	0	5.52664	27	32
12068	1	0	15	0	0	0	0	0												0	0	0	0	0	6.23275	30	31
12071	1	0	14	0	0	0	0	0												1	0	0	0	0	6.23275	20	31
12072	1	0	13	0	0	0	0	0	0	0	0	0	0	1		0	1	0	1	1	1	1	0	0	6.23275	33	31
12086	1	1	13	0	0	0	0	0												1	1	1	0	0	6.23275	33	31
12090	1	0	13	0	0	0	0	0												1	1	0	0	0	6.23275	32	31
12094	1	0	14	1	0	0	0	0												1	1	0	0	0	6.23275	30	31
12098	1	0	14	0	0	0	0	0	0	1	0	1	1	1	1	0	1	0	1						6.23275	28	31
12104	1	0	14	1	0	0	0	0												1	0	0	0	0	6.23275	24	31
12107	1	0	13	0	0	0	0	0												1	1	0	0	0	6.23275	31	31
12112	1	1	13	0	0	0	0	0												1	1	1	1	0	6.23275	27	31
12115	1	0	14	1	1	0	0	0												1	1	0	0	0	6.23275	21	31
12116	1	0	13	0	0	0	0	0	0	1	0	1	0	1	1	0	1	0	1	1	0	0	0	0	6.23275	29	31
12117	1	1	13	0	0	0	0	0	0	1	0	1	1	0	0	0	1	1	1	1	1	1	0	0	6.23275	22	31
12241	0	0	12	1	0	0	0	0	0	1	0	0	1	1	1	0	1	0	1						6.10084	23	37
12242	0	0	14	1	0	0	0	0	0	1	0	0	1	1	0	0	1	0	1	1	1	1	0	1	6.10084	22	37
12243	0	0	12	0	0	0	0	0	0	1	0	1	0	1	1	0	1	0	1	0	0	0	0	0	6.10084	42	37
12244	0	0	11	0	0	0	0	0												0	0	0	0	0	6.10084	25	37
12245	0	1	12	1	0	0	0	0	0	1	0	0	1	1	1	0	1	0	1	1	1	0	0	0	6.10084	22	37
12247	0	1	13		0	0	0	0	0	0	0	0	0	0	0	0	0	0	1	0	0	0	1	0	6.10084	29	37
12249	0	1	14	1	1	1	0	0	0	1	0	1	0	0	1	0	1	0	0	1	1	0	0	1	6.10084	18	37
12250	0	0	13	0	0	0	0	0	0		0	1	1	1	1	1	1	1	1	1	1	1	0	1	6.10084	26	37
12251	0	0	12	0	0	0	0	0	0	1	0	1	1	1	1	0	1	0	1	0	0	0	0	0	6.10084	24	37
12252	0	1	12	0	0	0	0	0	0	1	0	1	1	1	0	0	1	0	1	1	1	0	0	0	6.10084	28	37
12253	0	0	12	0	0	0	0	0	0	1	0	1	0	1	1	0	1	0	1	1	0	0	1	0	6.10084	25	37
12254	0	0	15	0	0	0	0	0	0	0	0	1		1	1	0	1	0	1	0	0	0	0	0	6.10084	32	37
12255	0	0	12	0	0	0	0	0	0	1	0	1	0	1	1	1	1	0	0	1	1	0	0	0	6.10084	32	37
12256	0	0	11	0	0	0	0	0	0	0		0	1	1	0	0	1	0	0						6.10084	25	37
12257	0	0	12	0	0	0	0	0	0	1	0	0	1	1	1	0	1	0	1	0	0	0	0	0	6.10084	26	37
12258	0	0	14	0	0	0	0	0	0	0	0	0	0	0	0	0	0	0	0	1	0	1	0	0	6.10084	25	37
12826	0	1	12	1	1	0	0	0	1	1	0	1	1	1	1	1	1	0	1						44.6221	28	6
12828	0	0	12	0	0	0	0	0	0	1	0	1	0	1	0	1	0	1	0						44.6221	13	6
12830	0	0	14	0	0	0	0	0		1	0	1	1	1	1	1	1		1	0	0	0	1	0	44.6221	21	6
12832	0	0	13	1	0	0	0	0	0	1	0	0	0	1	1	0	1	0	1	0	0	0	0	0	44.6221	29	6
12833	0	0	13	0	0	0	0	0	0	1	0	1	0	1	0	0	1	0	1	0	0	0	0	0	44.6221	17	6
12835	0	1	13	1	1	0	0	0	0	1	0	0	1	1	1	0	1	0	1						44.6221	15	6
12836	0	0	15	0	0	0	0	0	0	0	0	0	0	0	0	0	0	1							44.6221	15	6
12837	0	0	13	0	0	0	0	0	0	0	0	0	0	0	0	0	0	0	0	0	0	0	0	0	44.6221	30	6
12838	0	0	12	1	1	0	0	0	0	1	0			1	1	0	0	0	1						44.6221	59	6
12839	0	0	15	1	1	0	0	0	0	1	1	1	1	1	1	1	0	0	1	1	1	0	1	0	44.6221	46	6
12840	0	1	12	0	0	0	0	0	1	1	0	1	1	1	1	0	1	0	1						44.6221	17	6
12842	0	1	11	0	0	0	0	0	0	1	0	0	0	1	1		1	1	0	1	1	0	0	0	44.6221	16	6
12843	0	1	11	0	0	0	0	0	1	1	0	0	0	1	1	0	0	0	1	1	1	1	1	1	44.6221	24	6
12844	0	1	11	0	0	0	0	0	0	0	0	0	1	1	1	0	1	0	1						44.6221	16	6
12845	0	0	13	0	0	0	0	0	0	0	0	0	0	0	0	0	0	0	0						44.6221	27	6
12846	0	0	13	0	0	0	0	0	0	1	0	1	1	1	1	0	1	0	1						44.6221	20	6
12847	0	0	14	1	1	1	1	0												0	0	0	0	0	44.6221	14	6
12848	0	0	14	0	0	0	0	0	0	0	0	0	0	1	1	0	0	0	1						44.6221	22	6
12850	0	0	12	1	1	0	0	0	0	1	0	0	1	1	1	0	1	0	1						44.6221	24	6
12851	0	1	13	0	0	0	0	0	0	1	0	0	1	1	1	0	1	0	1	1	0	0	0	0	44.6221	19	6
12976	1	1	13	0	0	0	0	0												0	0	0	0	0	5.52664	33	32
12977	1	0	12	1	0	0	0	0												0	0	0	0	0	5.52664	25	32
12978	1	1	11	0	0	0	0	0												0	0	0	0	0	5.52664	25	32
12979	1	0	12	0	0	0	0	0												0	0	0	0	0	5.52664	26	32
12980	1	1	13	0	0	0	0	0												0	0	0	0	0	5.52664	40	32
12982	1	1	12	1	0	0	0	0	0	1	0	0	0	1	1	0	1	0	1	1	1	0	0	0	5.52664	39	32
12983	1	1	15	0	0	0	0	0	0	1	0	1	0	1	1	0	1	0	1	1	1	0	0	0	5.52664	17	32
12984	0	0	12	0	0	0	0	0	0	1	0	1	1	1	1	0	1	0	1	1	0	0	0	0	16.94	38	36
12986	0	0	12	0	0	0	0	0	0	1	0	0	1	1	1	0	1	0	0						16.94	39	36
12987	0	0	12	0	0	0	0	0	0	1	0	0	1	1	0	0	1	0	0	1	0	0	0	0	16.94	36	36
12988	0	0	12	0	0	0	0	0												1	1	0	1	0	16.94	36	36
12989	0	0	12	0	0	0	0	0	0	1	0	0	1	1	0	1	1	0	1	1	0	1	0	0	16.94	25	36
12990	1	1	12		0	0	0	0												1	1	0	0	0	5.52664	28	32
12992	1	1	14	0	0	0	0	0												0	0	0	0	0	5.52664	27	32
12993	1	1	12	0	0	0	0	0												0	0	0	0	0	5.52664	25	32
12995	1	0	12	0	0	0	0	0												0	0	0	0	0	5.52664	22	32
12996	1	0	12	1	0	0	0	0												1	0	0	0	0	5.52664	27	32
12997	1	1	13	0	0	0	0	0												0	0	0	0	0	5.52664	24	32
12998	1	1	15	0	0	0	0	0												0	0	0	1	0	5.52664	28	32
12999	1	1	13	0	0	0	0	0												1	0	0	0	0	5.52664	31	32
13000	1	1	13	1	0	0	0	0												1	1	1	0	1	5.52664	31	32
13001	1	1	13	0	0	0	0	0												0	0	0	0	0	5.52664	27	32
13002	1	1	13	0	0	0	0	0	0	1	0	0	1	1	1	0	1	0	1	0	0	0	0	0	5.52664	30	32
13003	1	0	14	0	0	0	0	0												0	0	0	0	0	5.52664	45	32
13004	1	1	13	0	0	0	0	0												0	0	0	0	0	5.52664	18	32
13006	1	0	13	0	0	1	0	0												1	1	0	0	0	5.52664	32	32
13012	0	1	13	0	0	0	0	0	0	1	1	0	1	1	1	1	0	1	0	0	0	0	0	0	7.24706	16	34
13013	0	1	14	0	0	0	0	0	0	0	1	0	0	1	1	1	0	1	0	0	0	0	0	0	7.24706	20	34
13014	1	0	13	1	0	1	1	0	1	1	0	1	1	1	1	1	1	0	1	1	0	0	0	0	5.52664	34	32
13015	1	0	13	1	1	0	1	1	1	1	0	1	1	1	1	0	1	0	0	1	1	0	1	1	5.52664	30	32
13018	1	0	13	1	0	0	0	0												1	0	0	0	0	5.52664	17	32
13020	1	1	13	1	0	0	0	0												1	0	0	0	0	5.52664	33	32
13021	1	0	14	0	0	0	0	0												0	0	0	0	0	5.52664	30	32
13023	1	0	14	0	0	0	0	0												1	0	0	0	0	5.52664	37	32
13024	1	1	14	1	0	0	0	0	0	1	0	1	1	1	1	0	1	0	1						5.52664	29	32
13025	1	0	13	1	1	0	0	0	1	1	0	1	1	1	1	0	1	0	1						5.52664	24	32
13028	0	1	13	0	0	0	0	0	0	0	1	0	0	1	1	1	0	1	0						7.24706	27	34
13029	0	1	11	0	0	0	0	0	0	1	0	0	1	1	1	0	1	0	1	0	0	0	0	0	4.51462	33	35
13030	0	1	12	0	0	0	0	0	0	1	0	0	1	1	1	0	1	0	1						4.51462	36	35
13031	0	1	12	0	0	0	0	0	0	1	0	0	1	1	1	0	1	0	1	0	0	0	0	0	4.51462	36	35
13032	0	1	12	0	0	0	0	0	0	1	0	0	0	1		0	1	0	1	0	0	0	0	0	4.51462	39	35
13033	0	1	12	0	0	0	0	0	0	1	0	1	1	1	1	0	1	0	1	0	0	0	0	0	4.51462	34	35
13034	0	1	13	0	0	0	0	0	0	1	0	1		1	1	1	1	0	1						4.51462	30	35
13035	0	1	12	1	1	0	0	0	1	1	1	1	1	1	1	1	1	1	1	1	1	0	1	1	4.51462	24	35
13037	0	0	12	0	0	0	0	0	0	1	0	0	0	1	1	0	1	0	1	0	0	0	0	0	4.51462	28	35
13038	0	0	12	0	0	0	0	0	0	1	0	0	1	1	1	0	1	0	1	0	0	0	0	0	4.51462	35	35
13039	0	0	12	0	0	0	0	0	0	1	0	0	1	1	1	0	1	0	1	0	0	0	0	0	4.51462	39	35
13041	0	0	12	0	0	0	0	0												1	0	0	0	0	4.51462	41	35
13042	0	0	12	1	0	0	0	0	0	1	0	0	1	1	1	0	1	0	1	0	0	0	0	0	4.51462	30	35
13043	0	0	12	0	0	0	0	0	0	1	0	1	1	1	1	0	1	0	1	0	0	0	0	0	4.51462	45	35
13044	0	1	12	0	0	0	0	0	0	1	0	0	0	1	1	0	1	0	1	1	0	0	0	0	4.51462	28	35
13045	0	1	13	0	0	0	0	0	0	0		0	0	0	0	0	0	0							4.51462	36	35
13046	0	0	13	0	0	0	0	0	0	1	0	1	1	1	1	0	1	0	1	0	0	0	0	0	4.51462	33	35
13047	0	0	12	1	1	0	0	0	0	1	0	1	1	1	1	0	1	0	1	1	1	0	0	0	4.51462	29	35
13048	0	1	12	0	0	0	0	0	0	1	0	0	0	1		0	1	0	1	0	0	0	0	0	4.51462	35	35
13049	0	1	12	0	0	0	0	0	1	1	0		1	1		0	1	0	1	0	0	0	0	0	4.51462	31	35
13070	0	0	12	1	1	0	0	0	0	0	0	0	0	1	0		1	1	0	1	1	0	0	0	4.51462	38	35
13108	0	1	13	0	0	0	0	0												0	0	0	0	0	4.51462	28	35
13109	0	0	13		0	0	0	0												1	0	0	0	0	4.51462	36	35
13110	0	0	13	1	0	0	0	0												1	0	0	0	0	4.51462	29	35
13111	0	0	14	0	0	0	0	0												0	0	0	0	0	4.51462	23	35
13112	0	1	15	1	1	1	0	0												0	0	0	0	0	4.51462	24	35
13113	0	0	14	1	0	0	0	0												1	1	0	1	0	4.51462	29	35
13115	0	0	12	0	0	0	0	0												0	0	0	0	0	4.51462	28	35
13116	0	1	13	0	0	0	0	0												1	0	0	0	0	4.51462	25	35
13117	0	1	13	0	0	0	0	0												1	1	0	1	0	4.51462	27	35
13119	0	1	13	0	0	0	0	0												1	1	0	0	0	4.51462	28	35
13121	0	1	13	1	1	0	1	0												1	1	0	1	0	4.51462	33	35
13123	0	0	13	0	0	0	0	0												0	0	0	0	0	4.51462	29	35
13124	0	0	13	0	0	0	0	0												0	0	0	0	0	4.51462	20	35
13126	0	0	13	1	0	0	0	0												1	1	0	0	0	4.51462	26	35
13127	0	0	14	0	0	0	0	0												0	0	0	0	0	4.51462	19	35
13129	0	0	13	0	0	0	0	0												1	0	0	0	0	4.51462	52	35
13130	0	0	14	0	0	0	0	0												0	0	0	0	0	4.51462	37	35
13131	0	0	13	0	0	0	0	0												0	0	0	0	0	4.51462	37	35
13132	0	0	12	0	0	0	0	0												0	0	0	0	0	4.51462	31	35
13133	0	0	13	0	0	0	0	0												1	1	0	0	0	4.51462	28	35
13134	0	0	13	0	0	0	0	0												0	0	0	0	0	4.51462	26	35
13135	0	0	13	0	0	0	0	0												1	1	0	0	0	4.51462	25	35
13136	0	0	13	0	0	0	1	0												1	0	0	0	0	4.51462	23	35
13137	0	0	14	0	0	0	1	0												0	0	0	1	0	4.51462	34	35
13139	0	0	13	0	0	0	0	0												1	0	0	1	0	4.51462	32	35
13151	0	0	13	0	0	0	0	0	0	1	0	0	1	1	1	0	1	0	1	0	0	0	0	0	7.24706	32	34
13152	0	0	14	1	0	0	0	0	0	1	0	1	0	1	1	0	1	0	1	1	1	0	0	0	7.24706	35	34
13153	0	1	14	1	1	0	0	0												1	1	0	0	1	7.24706	45	34
13154	0	0	15	0	0	0	0	0	0	1	0	0	1	1	1	1	1	0	1	1	0	0	0	0	7.24706	30	34
13155	0	0	14	0	0	0	0	0	1	0	1	1	0	0	0	0	0	0	0						7.24706	36	34
13156	0	0	13	0	0	0	0	0	0	1	0	1	1	1	1	0	1	0	1	1	1	1	0	0	7.24706	32	34
13157	0	1	13	1	0	0	0	0												1	0	0	0	0	7.24706	48	34
13158	0	1	14	0	0	0	0	0												0	0	0	0	0	7.24706	20	34
13159	0	1	15	0	0	0	0	0	0	1	0		1	1	1	0	1		1	0	0	0	0	0	7.24706	25	34
13160	0	1	13	1	1	0	1	0	0	1	0	1	1	1	1	0	1	1	1	0	0	0	1	0	7.24706	31	34
13163	0	1	13	0	0	0	0	0	0	1	0	0	1	1	1	0	1	0	1	0	0	0	0	0	7.24706	37	34
13164	0	1	13	1	0	0	0	0	0	0	0	1	1	0	1	0	1	0	1						7.24706	34	34
13165	1	1	11		0	0	0	0												1	0	0	1	0	5.14661	29	33
13167	1	1	11	0	0	0	0	0	0	1	0	0	1	1	1	0	1	0	0	0	0	0		0	5.14661	38	33
13170	1	1	12	0	0	0	0	0	0	1	0	1	0	1	1	0	1	0	1	0	0	0	1	0	5.14661	37	33
13171	1	1	12	0	0	0	0	0												0	0	0	0	0	5.14661	31	33
13174	1	1	11	0	0	0	0	0	0	1	0	0	1	1	1	0	1	0	1						5.14661	29	33
13175	1	1	12	0	0	0	0	0	1	1	0	1	1	1	0	1	1	0	1						5.14661	23	33
13177	1	0	11	1	1	0	1	0	0	1	0	0	1	1	0	0	1	0	1	1	0	0	1	0	5.14661	31	33
13178	1	1	12	0	0	0	0	0	0	1	0	1	1	1	1	0	1	0	1	1	1	0	0	0	5.14661	23	33
13182	1	0	11	0	0	0	0	0												0	0	0	0	0	5.14661	29	33
13184	1	1	14	0	0	0	0	0	0	1	0	1	0	1	1	1	1	0	1	0	0	0	0	0	5.14661	24	33
13186	1	0	12	1		0	0	0	0	1	0	0		1	1	0	1	0	1						5.14661	18	33
13189	1	1	12	0	0	0	0	0	0	1	0	0	1	1	1	0	1	0	1						5.14661	27	33
13190	1	1	11	0	0	0	0	0	0	1	0	0	0	1	1	0	0	0	1	0	0	0	0	0	5.14661	40	33
13191	1	1	12	1	0	0	0	0												1	1	0	0	0	5.14661	25	33
13192	0	0	12	1	1	0	0	0	0		0	1	0	1		1	0		1	0	0	0	0	0	7.24706	49	34
13193	0	0	13	1	1	0	1	0	0	1	0	1	1	1	0	0	1	0	1						7.24706	25	34
13194	0	0	12	0	0	0	0	0	0	0	0	0	0	1	1	0	1	0	1	0	0	0	0	0	7.24706	30	34
13195	0	1	12	0	0	0	0	0	0	0	1	0	1	0	0	1	1	1	1	1	1	0	0	0	7.24706	37	34
13199	0	0	12	0	0	0	0	0	1	1	0	1	1	1	1	0	1	0	1						7.24706	33	34
13200	0	0	11	0	0	0	0	0	0	1	0	0	1	1	1	0	1	0	1	0	0	0	0	0	7.24706	30	34
13201	0	0	12	0	0	0	0	0	0	1	0	1	1	1	1	0	1	0	1	0	0	0	0	0	7.24706	29	34
13202	0	0	12	1	0	0	0	0	0	1	0	1	1	1	1	1	1	1	1	0	0	0	1	0	7.24706	30	34
13205	0	1	12	0	0	0	0	0												1	1	0	0	1	7.24706	35	34
13206	0	1	12	0	0	0	0	0	0	1	0	1	1	1	0	0	1	0	1	0	0	0	0	0	7.24706	28	34
13207	0	1	12	1	0	0	1	0	1	1	0	1	1	1	1	0	1	0	0	0	0	0	0	0	7.24706	33	34
13208	0	1	12	0	0	0	0	0	0	1	0	0	1	0	0	0	1	0	0	1	1	0	0	0	7.24706	36	34
13209	0	1	11	0	0	0	0	0	0	1	0	0	0	0	1	0	1	0	1	1	1	0	0	0	7.24706	27	34
13210	0	1	12	0	0	0	0	0	0	1	0	1	1	1	0	0	1	0	1						7.24706	17	34
13211	1	1	13	1	0	1	0	0	1	1	0	1	1	1	0	0	1	1	1						5.14661	19	33
17168	1	1	13	1	0	0	0	0	0	1	0	1	1	1	1	0	1	0	1	1	1	0	0	0	31.5145	25	19
17171	1	1	12	1	1	0	0		0	1	0	1	1	0	1	1	1	0	1						31.5145	22	19
17172	1	1	12	0	0	0	0	0	0	1	0	1	0	1	1	0	1	0	1	0	0	0	0	0	31.5145	17	19
17173	1	0	13	1	0	0	0	0																	31.5145	24	19
17174	1	0	12	1	1	0	0	0	0	1	0	0	0	1	1	0	1	0	1	1	1	0	0	0	31.5145	26	19
17176	1	0	13	0	0	0	0	0	0	0	0	1	1	1	1	1	1	0	1						31.5145	28	19
17177	1	0	13	0	0	0	0	0	1	1	0	0	0	0	0	0	0	0	0	0	0	0	0	0	31.5145	22	19
17178	1	1	15	0	0	0	0	0	0	1	0	0	0	1	1	0	1	0	1	0	0	0	0	0	31.5145	23	19
17180	1	0	12	0	0	0	0	0	1	0	0	1	0	1	1	0	1	0	1	0	0	0	0	0	31.5145	26	19
17182	1	1	14	1	1	0	0	0												1	1	0	0	0	31.5145	19	19
17184	1	1	12	0	0	0	0	0	0	1	0	1	1	1	1	0	1	0	1						31.5145	44	19
17187	1	1	12	0	0	0	0	0	0	1	0	1	1	1	1	0	1	0	1	0	0	0	0	0	31.5145	19	19
17190	1	0	14	1	0	0	0	0																	31.5145	17	19
17196	1	0	13	0	0	0	0	0	0	0	0	0	0	0	0	0	0	0	0						31.5145	28	19
17198	1	0	12	0	0	0	0	0	0	1	0	0	1	1	1	1	1	0	1	1	1	0	0	0	31.5145	18	19
17199	1	0	13	0	0	0	0	0	0	0	0	0	0	0	0	0	0	0	0	0	0	0	0	0	31.5145	20	19
17200	1	1	12	0	0	0	0	0	0	1	0	1	1	1	1	0	1	0	1						31.5145	25	19
17207	1	0	12	0	0	0	0	0												0	0	0	0	0	31.5145	23	19
17208	1	1	12	0	0	0	0	0	0	1	0	1	0	1	1	0	1	0	1	0	0	0	0	0	31.5145	28	19
17209	1	1	12	0	0	0	0	0	1	1	0	0	0	1	0	0	1	1	0						31.5145	19	19
17210	1	1	12	0	0	0	1		0	1	0	1	1	1	1	0	1	0	0						31.5145	26	19
17211	1	1	12		0	0	0	0	0	1	0	1	1	1	1	0	1	0	1	0	0	0	0	0	31.5145	24	19
17216	1	0	13	1	0	0	0	0	0	1	0	1	1	1	1	0	1	0	1	1	0	0	0	0	31.5145	32	19
17264	1	0	13	0	0	0	0	0												1	0	0	0	0	23.525	28	20
17268	1	1	12	0	0	0	1	0												0	0	0	0	0	23.525	22	20
17303	1	1	13	1	1	0	0	0	0	1	0	0	1	1	1	0	1	0	1						90.8213	20	70
17304	1	1	12	1	0	0	1	0												1	1	1	1	1	90.8213	29	70
17308	1	0	12	0	0	0	0	0												0	0	0	0	0	90.8213	14	70
17309	1	0	12	0	0	0	0													0		0	0	0	90.8213	11	70
17312	1	1	13	0	0	0	0	0												0	0	0	0	0	90.8213	23	70
17315	1	1	14	1	1	0	0	0												1	1	0	0	0	90.8213	18	70
17316	1	1	12	0	0	0	0	0												1	0	0	0	0	90.8213	17	70
17317	1	1	12	0	0	0	0	0	1	1	1	1	1	1	1	1	1	1	1	1	0	0	0	0	90.8213	29	70
17319	1	0	12	0	0	0	0	0	0	1	0	0	1	1	1	1	1	0	1	1	1	0	0	0	90.8213	35	70
17320	1	0	13	0	0	0	0	0												1	0	0	0	0	90.8213	28	70
17322	1	0	12	0	0	0	0	0												0	0	0	0	0	90.8213	13	70
17324	1	0	12	0	0	0	0	0												0	0	0	0	0	90.8213	20	70
17327	1	0	14	0	0	0	0	0												0	0	0	0	0	90.8213	16	70
17333	1	0	12	0	0	0	0	0												1	1	0	0	0	23.525	32	20
17338	1	0	12	0	0	0	0	0												0	0	0	0	0	23.525	21	20
17343	1	1	13	0	0	0	1	0												1	1	0	0	1	23.525	20	20
17346	1	1	13	0	0	0	0	0												0	0	0	0	0	23.525	31	20
17356	1	0	12	0	0	0	0	0	0	1	0	0	1	1	1	0	1	0	1	0	0	0	0	0	15.5056	28	17
17359	1	1	12	0	0	0	0	0	1	1	0	1	1	1	0	0	1	0	1	1	1	0	0	0	15.5056	29	17
17360	1	1	13	0	0	0	0	0	0	1	0	0	1	1	1	0	1	0	1	0	0	0	0	0	15.5056	23	17
17361	1	1	12	0	0	0	0	0	0	1	0	0	1	1	0	0	1	0	1	0	0	0	0	0	15.5056	23	17
17362	1	1	12	0	0	0	0	0	0	0	0	0	1	1	1	0	1	1	1	0	0	0	0	0	23.525	19	17
17363	1	0	12	0	0	0	0	0	1	1		1	0	0	0	1	0	1	0	1	1	0	1	1	15.5056	32	17
17364	1	0	12	0	0	0	0	0	0	1	0	1	0	1	0	0	1	0	1	0	0	0	0	0	15.5056	28	17
17365	1	0	14	0	0	0	1	1	1	0	0	1	0	1	0	1	1	0	0						85.8999	33	71
17366	1	0	12	0	0	0	0	0	0	1	0	0	1	1	1	0	1	0	1						15.5056	35	17
17367	1	0	12	0	0	0	0		1	0	0	0	0	0	0	0	0	0	0						85.8999	24	71
17368	1	0	13	1	0	0	0	0												1	1	0	0	0	15.5056	47	17
17369	1	1	12	0	0	0	0	0	1	1	0	1	1	1	1	1	1	1	1	1	1		0	1	85.8999	37	71
17370	1	0	12	0	0	0	0	0	0	1	0	0	1	1	1	0	1	0	1	0	0	0	0	0	15.5056	32	17
17371	1	0	13	1	1	0	0	0	0		0	1	1	1	1	1	0	1	1	1	0	0	0	0	15.5056	39	17
17374	1	0	13	1	0	0	0	0	0	0	0	0	0	1	0	1	0	0	0						15.5056	21	17
17375	1	1	12	0	0	0	0		0	1	0	1	0	1	1	0	1	0	1	1	1	1	1	1	85.8999	24	71
17376	1	0	13	0	0	0	0	0	0	0	0	0	0	0	1	0	1	0	1	0	0	0	0	0	15.5056	30	17
17378	1	0	12	0	0	0	1	0	0	1	0	0	1	1	1	0	1	0	1	0	0	0	0	0	15.5056	27	17
17379	1	1	13	0	0	0	1	0	1	1	0	1	1	1	1		1	0	1	0	0	0	0	0	85.8999	23	71
17381	1	1	12	0	0	0	0	0	0	1	0	1	1	1	0	0	1	0	1	1	0	0	0	0	15.5056	26	17
17382	1	0	12	0	0	0	0	0	0	1	0	1	1	1	1	0	1	1	0						85.8999	25	71
17386	1	0	15	0	0	0	0	0												0	0	0	0	0	85.8999	25	71
17387	1	1	12	1	0	0	0	0	0	1	0	1	1	1	0	0	1	0	1	1	0	0	0	0	85.8999	34	71
17388	1	0	12	0	0	0	0	0	0	1	0	0	0		0	0	1	0	1						15.5056	32	17
17392	1	0	13	0		0	0	0	0	1	0	1	0	1	0	0			1						15.5056	39	17
17393	1	1	13	0	0	0	0	0	1	1	0	1	1	1	1	0	1	0	1	0	0	0	0	0	85.8999	21	71
17394	1	1	12	0	0	0	0	0	0	1	0	1	0	1	0	0	1	0	1	1	0	0	0	0	15.5056	36	17
17395	1	1	12	0	0	0	0	0	0	1	0	0	1	1	1	1	1	0	1	0	0	0	0	0	15.5056	31	17
17396	1	1	13	0	0	0	0	0	0	1	0	0	1	1	1	0	1	0	1						85.8999	31	71
17397	1	1	12	0	0	0	0	0	0	1	0	0	1	1	0	0	1	0	1						15.5056	33	17
17399	1	0	13	0	0	0	0	0	0	1	0	1	1	1	1	1	1	1	1						85.8999	29	71
17400	1	1	12	0	0	0	0	0	0	1	0	1	0	1	0	0	1	0	1	1	0	0	0	0	15.5056	34	17
17402	1	0	12	0	0	0	0	0	0	1	0	1	1	1	1	0	1	0	1	0	0	0	0	0	15.5056	22	17
17403	1	1	13	0	0	0	0	0	1	1	0	1		1	1		1	0	1	0	0	0	0	0	85.8999	17	71
17404	1	1	12	0	0	0	0	0	0	0	0	1	1	1	1	0	1	0	1	1	0	0	0	0	15.5056	50	17
17405	1	0	13	0	0	0	0	0	1	1	0	1	1	1	1	1	1	1	1	0	0	0	0	0	85.8999	36	71
17406	1	0	12	0	0	0	0	0	0	1	0	0	1	1	1	0	1	0	1	1	1	0	0	0	15.5056	38	17
17407	1	1	13	1	0	0	0	0	0	1	0	1	0	1	1	1	1	1	1						85.8999	29	71
17408	1	0	12	0	0	0	1	0	0	1	0	0	1	1	1	0	1	0	1	1	0	0	0	0	15.5056	28	17
17410	1	0	12	0	0	0	0	0	0	1	0	0	1	1	1	0	1	0	1						15.5056	20	17
17411	1	1	12	0	0	0	0	0	0	1	0	1	1	1	1	0	1	0	1	0	0	0	1	0	85.8999	37	71
17412	1	0	12	1	1	0	0	0	0	1	0	0	0	1	1	1	1	1	1	1	1	0	0	0	15.5056	27	17
17413	1	0	13	0	0	0	0	0	0	1	0	0	1	1	1	0	1	0	1	0	0	0	0	0	85.8999	22	71
17414	1	1	12	1	0	0	0	0	0	1	0	1	0	1	1	0	1	0	1	0	0	0	1	0	15.5056	28	17
17416	1	1	14	0	0	0	0	0	0	1	0	1	1	1	1	0	1	0	1						15.5056	26	17
17418	1	1	12	1	0	0	0	0	0	1	0	0	0	1	1	0	1	0	0	0	0	0	0	0	15.5056	34	17
17419	1	0	14	1	1	0	0	0	0	1	0	0	1	1	1	0	1	0	0						15.5056	26	17
17421	1	1	12	0	0	0	0	0	0	1	0	1	1	0	0	0	1	0	1	0	0	0	0	0	15.5056	24	17
17422	1	0	12	1	1	0	0	0	1	1	0	0	1	1	1	0	1	0	1	1	1	0	0	0	15.5056	42	17
17423	1	0	13	1	1	0	0	0	1	1	0	1	1	1	1	0	1	0	1	1	1	0	0	1	15.5056	32	17
17424	1	1	12	0	0	0	0	0	0	1	0	1	1	0	0	1	1	0	1	0	0	0	0	0	15.5056	43	17
17425	1	0	12	0	0	0	0	0	0	1	0	1	0	1	1	0	1	0	1						15.5056	28	17
17426	1	1	12	1	0	0	0	0												0	0	0	0	0	15.5056	15	17
17427	1	1	13	0	0	0	0	0	0	1	0	1	1	1	1	1	1	0	1						15.5056	31	17
17428	1	1	13	0	0	0	0	0	0	0	0	0	0	0	0	0	0	0	0	1	0	0	0	0	15.5056	26	17
17429	1	0	12	1	0	0	0	0	0	1	0	1	0	1	1	0	1	0	1	0	0	0	0	0	15.5056	28	17
17430	1	0	12	0	0	0	0	0	0	1	0	0	1	1	1	0	1	0	1						15.5056	34	17
17431	1	1	12	0	0	0	0	0	0	1	0	0	1	1	1	0	1	0	1	0	0	0	0	0	15.5056	21	17
17432	1	1	13	1	0	0	0	0	0	1	0	1	1	1	1	0	1	0	1	0	0	0	1	0	15.5056	35	17
17433	1	0	12	0	0	0	0	0	0	1	0	0	0	1	1	0	1	0	1	0	0	0	0	0	15.5056	33	17
17434	1	1	12	0	0	0	0	0												0	0	0	0	0	15.5056	27	17
17435	1	1	12	0	0	0	0	0												0	0	0	0	0	15.5056	31	17
17436	1	1	12	1	0	0	0	0	0	1	0	0	1	1	1	0	1	0	1	1	0	0	0	0	15.5056	24	17
17437	1	0	13	0	0	0	0	0												1	1	0	1	0	15.5056	30	17
17438	1	0	12	0	0	0	0	0	0	1	0	1	1	1	1	0	1	1	1	0	0	0	0	0	15.5056	39	17
17439	1	0	12	0	0	0	0	0	0	1	0	0	1	1	1	0	1	0	1	1	0	0	0	0	15.5056	26	17
17440	1	0	12	0	0	0	0	0	0	1	0	1	1	1	1	0	1	0	1						15.5056	30	17
17442	1	1	12	1	1	0	0	0	0	1	0	1	1	1	0	0	1	1	1	1	0	1	0	1	15.5056	25	17
17443	1	0	13	0	0	0	0	0	0	1	0	1	0	1	0	0	1	0	1	1	0	0	0	0	15.5056	27	17
17448	1	0	14	0	0	0	0	0	0	0	0	0	0	0	0	0	1	0	1	1	1	0	0	0	23.525	24	16
17501	0	0	12	0	0	0	0	0	0	0	0	0	0	0	0	0	0	0	0	0	0	0	0	0	32.8619	36	25
17502	0	0	13	0	0	0	0	0	0	1	0	1	1	1	1	0	1	1	1	1	1	0	0	0	32.8619	23	25
17505	0	0	12	0	0	0	0	0	0	1	0	0	1	1	1	0	1	0	1	0		0	0	0	32.8619	35	25
17508	0	1	12	0	0	0	0	0												1	0	0	1	0	32.8619	28	25
17509	0	1	12	0	0	0	1	0	0	1	0	1	1	1	1	0	1	0	0	0	0	0	0	0	32.8619	24	25
17512	0	1	12	1	0	0	0	0												0	0	0	0	0	32.8619	38	25
17514	0	0	12	0	0	0	0	0												0	0	0	0	0	32.8619	25	25
17517	0	1	13	1	1	0	1	0	0	1	1	1	1	1	1	0	0	0	1	1	0	0	1	0	32.8619	30	25
17519	0	1	12	0	0	0	0	0	0	1	0	1	1	1	1	0	1	0	0	0	0	0	0	0	32.8619	25	25
17520	0	0	13	1	1	0	0	0	0	1	0	1	1	1	1	0	1	1	1						32.8619	33	25
17521	0	0	13	0	0	0	0	0												0	0	0	0	0	32.8619	47	25
17522	0	0	12	1	0		0	0	0	1	0	0	1	1	1	0	1	0	1						32.8619	26	25
17523	0	1	12	0	0	0	0	0	0	1	0	1	1	1	1	0	1	0	0						32.8619	21	25
17526	0	0	13	0	0	0	0	0	0	1	0	0	0	0	0	0	0	0	0		0	0	0	0	32.8619	29	25
17527	0	0	13	0		0	0	0	0	0	0	0	0	0	0	0	0	0	0	0	0	0	0	0	32.8619	18	25
17528	0	0	12	1	1	0	0	0	0	0	0	0	1	1	1	0	1	0	1	1	1	0	0	0	32.8619	29	25
17529	0	1	13	0	0	0	0	0	0	1	0	1	0	0	0	0	1	0	1	1	0	0	0	0	32.8619	18	25
17531	0	1	12	0	0	0	0	0	0	1	0	1	1	1	1	0	1	0	0	0	0	0	0	0	32.8619	30	25
17533	0	0	12	0	0	0	0	0	0	1	0	1	0	1	1	0	1	0	1	0	0	0	0	0	32.8619	33	25
17534	0	0	12	0	0	0	0	0	0	0	0	1	0	1	0	0	1	1	1	0	0	0	0	0	32.8619	37	25
17535	0	1	13	0	0	0	0	0	0	1	0	1	1	1	1	0	1	0	1	1	1	0	0	0	32.8619	23	25
17538	0	1	13	0	0	0	0	0	0	1	0	0	1	1	1	0	1	0	1	1	1	0	0	0	32.8619	28	25
17540	0	1	12	0	0	0	0	0	0	1	0	0	1	1	1	0	1	0	1	0	0	0	0	0	32.8619	22	25
17547	0	0	14	0	0	0	0	0	0	1	0		0	1	1	0	1	0	1	0	0	0	0	0	32.8619	20	25
17550	0	0	13	0	0	0	0	0	0	1	0	0	1	1	1	0	1	0	1	0	0	0	0	0	32.8619	40	25
17553	0	0	13	0	0	0	0	0	0	1	0	0	1	1	1	0	1	0	1	0	0	0	0	0	32.8619	16	25
17556	0	0	13	0	0	0	0	0	0	0	0	0	1	1	0	1	1	1	1						32.8619	24	25
17559	0	0	13	0	0	0	0	0	0	0	0	0	1	1	1	0	1	1	1	0	0	0	0	0	32.8619	25	25
17563	0	0	12	1	1	0	0	0	0	1	0	1	1	1	1	0	1	0	1	1	0	0	0	0	32.8619	42	25
17567	0	0	12	0	0	0	0	0	0	1	0	0	1	1	1	0	1	1	1	0	0	0	0	0	32.8619	29	25
17571	0	0	12	1	0	0	0	0												1	1	0	0	0	32.8619	29	25
17573	0	1	12	0	0	0	0	0	0	1	0	0	1	1	1	0	1	0	1						32.8619	40	25
17577	1	1	12	0	0	0	0	0												1	0	0	0	0	23.525	25	20
17578	1	0	12	0				0	0	1	0	0	1	1	1	0	1	0	1						23.525	30	20
17581	1	1	12	1	0	0	0	0												1	1	0	0	0	23.525	31	20
17582	1	1	12	1	0	1	0	0	1	1	0		1	1	1	0	1	0	1						23.525	23	20
17583	1	0	14	1	1	0	1	0	1	1	0	1	1	1	1	0		0	1						23.525	25	20
17584	1	0	11	0	0	0	0	0	1	1	0	1	1	1	0	0	1	0	1	0	0	0	0	0	23.525	30	20
17585	1	1	12	0	0	0	1	0	1	1	0	0	1	1	0	0	1	0	1	1	0	0	1	0	23.525	25	20
17587	1	0	14	0	0	0	0	0	0	0	0	1	1	1	1	0	0	0	1	1	0	0	0	0	23.525	33	20
17588	1	0	13	0	0	0	0	0	0	1	0	0	1	1	1	1	1	0	1	0	0	0	0	0	23.525	24	20
17589	1	0	13	1	0	1	0	1	1	1	0	1	1	1	1	0	1	0	1	0	0	0	0	1	23.525	17	20
17590	1	1	13	0	0	0	0	0	0	1	0	1	1	1	1	0	1	1	1						23.525	20	20
17591	1	0	12	1	1	1	0	0	0	1	0	0	1	1	1	0	1	0	1						23.525	37	20
17592	1	1	13	1	0	1	1	0	1	1	0	0	1	1	1	0	1	0	0						23.525	38	20
17593	1	0	12	0	0	0	0	0	0	0	0	0	1	1	1	0	1	0	1	1	0	0	0	0	23.525	40	20
17594	1	0	14	0	0	0	0	0	0	0	0	0	0	0	0	0	0	0	0						23.525	21	20
17595	1	0	14	0	0	0	0	0	0	1	0	0	1	1	1	0	1	0	1	0	0	0	0	0	23.525	27	20
17597	1	0	12	0	0	0	0	0												0	0	0	0	0	23.525	30	20
17598	1	1	13	1	1	0	0	0	0	1	0	1	0	1	1	0	1	0	1	1	1	0	0	0	23.525	25	20
17599	1	1	14	0	0		0	0												1	1	0	0	0	23.525	23	20
17601	1	1	12	0	0	0	0	0	0	1	0	1	1	1	1	0	1	0	1	1	1	0	0	1	23.525	24	20
17602	1	0	13	1	1	0	0	0	0	1	0	1	1	1	0	1	1	0	0	0	0	0	0	0	23.525	18	20
17603	1	1	12	0	0	0	0	0	0	1	0	0	1	1	1	0	1	0	1						23.525	23	20
17605	1	1	12	0	0	0	0	0	0	1	0	1	1	1	1	0	1	0	1	0	0	0	0	0	23.525	27	20
17606	1	1	13	0	0	0	0	0	0	1	0	1	1	1	1	0	1	0	1	1	1	0	1	0	23.525	31	20
17608	1	1	14		0	0	0	0	0	1	0	0	0	1	0	1	0	1	0						23.525	45	20
17610	1	0	15	0	0	0	0	0	0	0	0	0	0	0	0	0	0	0	0						23.525	29	20
17611	1	0	12	1	0	0	0	0	0	0	0	0	0	0	0	0	0	0	0	1	1	0	0	0	23.525	36	20
17612	1	1	14	1	1	0	0	0	0	1	0	0	0	1	0	1	0	1	0						23.525	20	20
17614	1	0	12	1	0	0	0	0	0	1	0	0	1	1	0	0	1	0	1						23.525	28	20
17615	1	1	12	0	0	0	0	0	0	1	0	1	1	1	0	1	0	0	1						23.525	29	20
17616	1	0	12	0	0	0	0	0	1	1	0	1	1	1	0	0	1	1	0	0	0	0	0	0	23.525	31	20
17617	1	1	14	0	0		0	0												0	0	0	0	0	23.525	27	20
17618	1	1	13	0	0	0	0	0	0	1	1	1	0	0	0	0	1	1	0	1	1	0	0	1	23.525	29	20
17620	1	0	12	0	0	0	0	0												0	0	1	0	0	23.525	34	20
17621	1	0	12	0	0	0	0	0	0	1	0	1	1	1	1	0	1	0	1						23.525	23	20
17625	1	1	14	0	0	0	0	0	0	1	1	1	0	0	0	0	1	1	0	0	0	0	0	0	23.525	35	20
17634	0	0	12	0	0	0	0	0												0	0	0	0	0	14.7827	10	21
17638	0	0	15	0	0	0	0	0	0	0	0	0	0	1	1	0	1	0	1						14.7827	23	21
17643	0	1	12	0	0	0	0	0	0	1	0	0	1	1	1	0	1	0	1	0	0	0	0	0	14.7827	27	21
17646	0	1	12	1	0	0	0	0	0	1	0	0	1	1	1	0	1	0	1	1	0	0	0	0	14.7827	30	21
17648	0	1	12	1	1	0	0	0	0	1	0	1	1	1	1	0	1	0	1	1	1	0	0	0	14.7827	24	21
17651	0	1	14	1	1	1	1	0												1	1				14.7827	23	21
17653	0	1	12	0	0	0	0	0	1	1	0	1	1	1	0	0	1	0	1						14.7827	27	21
17655	0	1	12	1	0	0	1	0	0	1	0	1	1	0	1	1	1	1	1						14.7827	19	21
17657	0	0	12	0	0	0	0	0	0	0	0			0	0	0	0	0	0						14.7827	24	21
17659	0	0	13	0	0	0	0	0	0	1	0	0	0	1	1	0	1	0	1						14.7827	21	21
17660	0	0	12	0	0	0	0	0	0	1	0														14.7827	19	21
17661	0	0	12	0	0	0	0	0												0	0	0	0	0	14.7827	29	21
17662	0	0	13	1	1	0	0	0	0	1	0	1	1	1	0	1	1	1	1						14.7827	21	21
17663	0	1	12	0	0	0	0	0	0	1	0	1	1	1	1	0	1	0	1	1	1	0	0	0	14.7827	29	21
17664	0	1	12	1	1	0	0	0	0	1	0	1	1	1		0	1	0	1						14.7827	25	21
17666	0	1	12	1	1	0	1	0												1	1	0	1	0	14.7827	23	21
17669	0	0	12	0	0	0	0	0	0	0	0	1	1	1	1	0	1	0	1	0	0	0	0	0	14.7827	17	21
17670	0	1	12	0	0	0	0	0	0	1	0	1	1	1	0	0	1	0	1	0	0	0	0	0	14.7827	24	21
17674	0	0	12	0	0	0	0	0	0	1	0	1	1	1	1	0	1	1	0						14.7827	28	21
17676	0	1	13	0	0	0	0	0	0	1	0	1	1	1	1	0	1	0	1	0	0	0	0	0	14.7827	27	21
17677	0	0	13	1	1	0	0	0	0	1	1	1	1	1	1	0	1	1	1						14.7827	38	21
17679	0	0	12	0	0	0	0	0	0	1	0	1	1	1	1	0	1	0	0	0	0	0	0	0	14.7827	25	21
17680	0	1	12	0	0	0	0	0	1	1	0	1	1	1	1	1	1	1	1						14.7827	38	21
17681	0	0	14	0	0	0	0	0	0	0	0	0	1	1	1	0	1	0	0	0	0	0	0	0	14.7827	40	21
17682	0	0	15	1	0	0	0	0	0	1	0	1	0	0	1	0	1	1	0	1	0	0	0	0	14.7827	46	21
17683	0	1	12	1	1	0	0	0				0	1	0	1	0	1	0	0						14.7827	24	21
17684	0	0	12	0	0	0	0	0	0	1	0	0	1	1	1	0	1	0	1						14.7827	22	21
17685	0	0	14	0	0	0	0	0	0	0	0	1	1	1	1	0	1	0	1	0	0	0	0	0	14.7827	17	21
17687	0	0	13	1	1	0	0	0	0	1	0	1	1	1	1	0	1	0	1						14.7827	39	21
17691	0	0	14	1	1	0	0	0	0	0	1	1	0	0	1	1	0	0	1						14.7827	25	21
17693	0	0	12	0	0	0	0	0	0	1	0	0	1	1	1	0	1	0	1						14.7827	32	21
17695	0	0	12	0	0	0	0	0												1	0	0	1	0	14.7827	34	21
17727	0	1	13	0	0	0	0	0												0	0	0	0	0	29.1431	14	22
17730	0	1	13	1	0	0	0	0		1	0	0	1	1	1		1	0	1	0	0	0	0	0	29.1431	21	22
17734	0	0	13	0	0	0	0	0	0	1	0	0	1	1	1	0	0	0	1	0	0	0	0	0	29.1431	24	22
17737	0	0	12	0	0	0	0	0	0	1	0	0	1	1	1	1	1	0	1	0	0	0	0	0	29.1431	28	22
17747	0	1	12	0	0	0	1	0	0	1	0	0	1	1	0	0	1	0	1						29.1431	29	22
17750	0	1	12	0	0	0	0	0	0	0		1	1	1	1	0	1	0	1						29.1431	26	22
17753	0	1	13	0	0	0	0	0	0	1	0	0	1	1	1	0	1	0	1	0	0	0	0	0	29.1431	19	22
17754	0	0	13	0	0	0	1	0	0	1	0	1	1	1	1	0	1	0	1	0	0	0	0	0	29.1431	34	22
17755	0	0	13	0	0	0	0	0	1		0	1	1	0	0	0	1	0	1	0	0	0	0	0	29.1431	17	22
17757	0	1	13		0	0	0	0	0	1	0	1	1	1	1	0	1	0	1	1	1	0	0	0	29.1431	24	22
17766	0	0	12	0	0	0	0	0												0		0	0	0	29.1431	34	22
17774	0	1	12	0	0	0	0	0	0	1	0	1	1	1	1	0	1	0	1	1	0	0	0	0	29.1431	36	22
17777	0	1	12	0	0	0	0	0	0	1	0	1	1	1	1	0	1	0	1	0	0	0	0	0	29.1431	33	22
17781	0	1	12	0	0	0	0	0	1	1	0	0	1	1	1	0	1	0	1	0	0	0	0	0	29.1431	28	22
17785	0	0	13	1	1	1	0	0												1	1	1	0	1	29.1431	23	22
17787	0	0	12	1	0	0	0	0	0	1	0	1	1	1	1	0	1	0	1						29.1431	35	22
17792	0	1	13	0	0	0	0	0	0	1	0	0	1	1	1	1	1	0	1						29.1431	40	22
17795	0	1	13	1	1	0	0	0	1	0	0	1	1	0	1	0	1	0	0	1	1	0	1	1	29.1431	23	22
17797	0	1	12	0	0	0	0	0												0	0	0	0	0	29.1431	21	22
17802	0	0	13	1	0	0	0	0	1	1	0	1	0	1	0	0	1	0	1	1	0	0	0	0	29.1431	28	22
17803	0	0	12	0	0	0	0	0	0	1	0	1	1	1	1	0	1	0	1						29.1431	46	22
17809	0	1	12	1	0	0	1	0	0	1	0	1	0	1	1	0	1	0	1	1	0	0	0	0	29.1431	20	22
17811	0	0	13	1	1	0	0	0												1	1	0	0	0	29.1431	33	22
17817	0	0	13	0	0	0	0	0												0	0	0	0	0	29.1431	21	22
17819	0	1	12	0	0	0	0	0	0	1	0	1	1	1	1	0	1	0	1	0	0	0	0	0	29.1431	21	22
17821	0	1	13	1	0	0	0	0	0	1	0	0	0	1	1	0	1	0	0	1	0	0	0	0	29.1431	25	22
17823	0	1	14	1	0	0	0	0												1	1	0	1	0	29.1431	27	22
17825	0	0	13	1	1	0	0	0	0	1	0	0	1	1	1	0	1	0	1						29.1431	29	22
17827	0	0	13	1	0	0	0	0	0	0	0	0	1	1	1	1	1	1	1	0	0	0	0	0	29.1431	38	22
17837	0	0	12	1		0	0	0	0	0	0	1	1	1	1	1	0	0	0						29.1431	30	22
17839	0	0	12	0	0	0	0	0	1	1	0	1	1	1	1	0	1	0	1	1	0	0	0	0	29.1431	26	22
17841	0	0	12	0	0	0	0	0	0	0	0	0	1	1	1	0	1	1	0	1	1	1	0	0	29.1431	26	22
17843	0	0	13		0	0	0	0												1	0	0	0	0	29.1431	30	22
17845	0	1	13	0	0	0	0	0	0	1	0	1	1	1	1	0	1	0	1						29.1431	24	22
17847	0	0	13	0	0	0	0	0	0	0	0	0	0	1	1	0	1	0	1	0	0	0	0	0	29.1431	28	22
17849	0	0	12	0	0	0	0	0	0	1	0	0	0	1	1	0	1	1	0						29.1431	35	22
17851	0	0	13	0		0	0	0												0	0	0	0	0	29.1431	29	22
17856	0	0	12	0	0	0	0	0	1	1	0	0	1	1	1	0	1	0	1						29.1431	33	22
17858	0	0	12	0	0	0	0	0	0	1	0	1	1	1	1	1	1	0	0	1	0	0	0	0	29.1431	28	22
17859	0	1	13	0	0	0	0	0												0	0	0	0	0	29.1431	25	22
17861	0	1	13	0	0	0		0	0	1	0	1	1	1	1	0	1	0	1						29.1431	25	22
17862	0	1	13	1	1	0	0	0	1	1	0	1	0	1	1	0	0	0	1						29.1431	19	22
17863	0	0	15	0	0	0	0	0	0	0	0	0	0	0	0	0	0	0	0	0	0	0	0	0	29.1431	49	22
17945	1	1	12	1	0	0	0	0	0	1	0	1	1	1	1	1	1	1	1	1	1	0	1	0	18.3253	28	18
17946	1	1	13	1	0	0	0	0	1	0	1	1	1	1	1	1	1	1	0						18.3253	23	18
17947	1	1	12	0	0	0	0	0	1	0	1	1	0	1	0	0	0	1	1	0	0	0	0	0	18.3253	35	18
17948	1	1	13	0	0	0	0	0		1							1			0	0	0	0	0	18.3253	35	18
17950	1	0	12	0	0	0	0	0	0	1	0	1	0	1	1	0	1	0	1	0	0	0	0	0	18.3253	30	18
17951	1	0	12	0	0	0	0	0	0	1	0	1	1	1	1	0	1	1	1	0	0	0	0	0	18.3253	34	18
17952	1	1	12	0	0	0	0	0	0	1	0	0	0	1	1	0	0	0	1	0	0	0	0	0	18.3253	26	18
17953	1	1	12	0	0	0	0	0	1	1	0	0	1	1	1	0	1	0	1						18.3253	31	18
17954	1	1	12	0	0	0	0	0	0	1	0	1	1	1	1	0	1	0	1	0	0	0	0	0	18.3253	24	18
17955	1	0	12	0	0	0	0	0	0	1	0	1	0	1	1	0	1	0	0						18.3253	34	18
17956	1	1	12	0	0	0	0	0												0	0	0	0	0	18.3253	26	18
17958	1	1	13	1	1	0	1	0	0	1	0	1	1	1	1	0	1	0	1						18.3253	24	18
17959	1	0	13	0	0	0	0	0												0	0	0	0	0	18.3253	27	18
17960	1	1	12	0	0	0	0	0	1	1	0	1	1	1	1	0	1	0	1	0	0	0	0	0	18.3253	31	18
17961	1	1	12	0	0	0	0	0	1	1	0	0	1	1	1	0	1	0	0						18.3253	52	18
17962	1	1	13	0	0	0	1		1	0	0	1	1	0	1	1	0	1	0	1	1	0	1	1	18.3253	47	18
17963	1	1	12	1	1	0	0	0	0	1	0	1	1	1	1	0	1	1	1	1	1	1	0	1	18.3253	23	18
17964	1	1	12	1	0	0	0	0	0	1	0	1	0	1	1	1	1	0	1	0	0	0	0	0	18.3253	37	18
17966	1	0	13	1	0	0	0	0	0	1	0	1	1	1	1	0		0		0	0	0	0	0	18.3253	33	18
17967	1	0	12	1	0	0	0	0	1	1	0	1	1	1	1	0	1	0	1	1	0	0	1		18.3253	38	18
17968	1	1	12	0	0	0	1	1	0	1	0	0	1	1	1	0	1	0	1	1	1	0	0	0	18.3253	27	18
17973	1	0	13	1	0	0	0	0												1	0	0	0	0	18.3253	21	18
17974	1	0	13		0	0	0	0	0	0	0	0	1	1	1	0	1	1	1	0	0	0	0	0	18.3253	26	18
17977	1	0	13	0	0	0	0	0	0	1	0	0	1	1	1	0	1	0	1	0	0	0	0	0	18.3253	25	18
17978	1	1	12	0	0	0	0	0	0	1	0	1		1	1	0	1	0	1						18.3253	31	18
17980	1	0	12	0	0	1	0	0	1	1	0	0	1	1	1	0	1	0	1	1	1	0	0	0	18.3253	24	18
17982	1	1	13	1	0	0	0	0	0	1	0	0	1	1	1	1	1	1	0	0	0	0	0	0	18.3253	27	18
17984	1	1	12	0	0	0	0	0	0	1	0	1	1	1	1	0	1	0	1	0	0	0	0	0	18.3253	25	18
17985	1	0	13	0	0	0	0	0	0	1	0	1	1	1	1	0	1	0	1						18.3253	25	18
17986	1	1	12	1	0	0	0	0	1	0	0	1	1	1	1	1	1	0	1	0	0	0	0	0	18.3253	30	18
17987	1	1	12	0	0	0	0	0	1	1	0	0	1	1	1	0	1	0	1	0	0	0	0	0	18.3253	26	18
17988	1	0	12	0	0	0	0	0	0	1	0	1	1	0	0	0	1	0	1	1	1	0	0	0	18.3253	43	18
17989	1	1	12	0	0	0	0	0												1	0	0	0	0	18.3253	25	18
17990	1	1	12	0	0	0	0	0	1	1	0	1	1	1	1	1	1	0	1	0	0	0	0	0	18.3253	21	18
17992	1	1	13	1	0	0	0	0	1	0	0	1	1	1	1	0	1	0	1	1	0	0	0	0	18.3253	22	18
17993	1	0	13	1	0	0	0	0	1	1	0	1	1	1	1	0	1	0	1						18.3253	20	18
17994	1	0	12	0	0	0	1	0	0	1	0	1	1	1	1	0	1	0	1	1	0	0	1	0	18.3253	30	18
17997	1	0	13	1	0	0	0	0	0	1	0	1	1	1	1	0	1	0	1	1	0	0	0	0	18.3253	30	18
17998	1	1	12	0	0	0	0	0	1	0	0	1	1	1	1	0	1	0	1	1	0	0	0	0	18.3253	38	18
18000	1	0	12	0	0	0	0	0	0	1	0	1	1	1	1	0	1	0	1						18.3253	40	18
18001	1	0	12	0	0	0	0	0	0	1	0	0	1	0	1	0	1	0	1	0	0	0	0	0	18.3253	37	18
18003	1	1	12	1	0	0	1	0	1	1	0	1	1	1	0	1	1	0	1	1	1	0	1	1	18.3253	34	18
18004	1	1	12	0	0	0	0	0	0	1	0	0	1	1	1	0	1	0	1						18.3253	29	18
18006	1	0	12	1	0	0	0	0	1	1	0	1	1	1	1	0	1	0	1	0	0	0	0	0	18.3253	49	18
18008	1	1	12	1	0	0	0	0												1	0	0	0	0	31.5145	33	19
18011	1	0	13	1	1	0	0	0	0	1	0		1	1	1	0	0	0	1						31.5145	25	19
18026	1	1	13	1	0	0	1	0	1	0	0	1	0	0	0	0	1	1	1	1	1	0	0	0	111.849	25	72
18028	1	1	13	0	0	0	0	0	0	1	0	0	1	1	1	1	1	0	1	1	1	0	0	0	111.849	19	72
18031	1	0	13	0	0	0	0	0	0	1	0	0	1	0	1	0	1	0	0						111.849	19	72
18034	1	1	12	1	0	0	0	0	1	1	0	1	1	1	1	0	1	0	1	1	0	0	0	0	111.849	43	72
18036	1	0	13	0	0	0	0	0												0	0	0	0	0	85.0578	15	69
18038	1	0	12	1	1	0	0	0																	111.849	24	72
18039	1	0	12	0	0	0	0	0	0	1	0	1	1	1	1	0	1		1	1	0	0	0	0	85.0578	29	69
18041	1	0	12	0	0	0	0	0												0	0	0	0	0	85.0578	24	69
18042	1	0	12	1	1	0	1	0																	111.849	37	72
18043	1	0	12	0	0	0	0	0	0	1	0	1	0	1	1	0	1	0	1	0	0	0	0	0	85.0578	27	69
18045	1	1	12	1	1	0	0	0												1	0	0	0	0	85.0578	37	69
18050	1	1	13	1	1	0	0	0	1	1	1	1	1	0	1	1	1	1	0						85.0578	21	69
18055	1	0	12	0	0	0	0	0	0	1	0	0	1	1	1	0									85.0578	28	69
18057	1	1	13	1	0	0	0	0	1	0	0	1	1	1	1	0	1	0	0	1	1	0	0	0	111.849	43	72
18058	1	0	13	0	0	0	0	0												1	0	0	0	0	85.0578	30	69
18060	1	0	13	0	0	0	0	0	0	0	0	0	0	0	0	0	0	0	0	0	0	0	0	0	85.0578	31	69
18062	1	0	12	0	0	0	0	0	0	0	0	1	1	1	1	0	1	0	1						111.849	19	72
18063	1	0	13	0	0	0	0	0												0	0	0	0	0	85.0578	34	69
18066	1	0	14	0																0	0	0	0	0	85.0578	19	69
18067	1	0	12	1	0	0	0	0	1	1	0	1	1	1	1	1	1	1	1	1	0	0	0	0	111.849	27	72
18070	1	1	12	0	0	0	0	0	1	1	1	1	1	1	1	0	1	1	1						111.849	25	72
18071	1	1	13	0	0	0	0	0	1	1	0	1	1	1	1	0	1	0	1						85.0578	46	69
18073	1	0	12	1	1	1	1	1												1	1	1	0	1	85.0578	25	69
18074	1	1	12	1	1	0	0	0	1	1	0	0	1	1	1	0	1	0	1	1	0	0	0	0	111.849	19	72
18077	1	1	13	1	0	0		0	0	1	0	1	0	1	1	1	0	1	0						85.0578	32	69
18079	1	1	13	1	0	0	0	0	1	1	0	0	1	1	1	0	1	0	1						111.849	38	72
18082	1	1	14	1	1	0	1	0	0	1	0	1	1	1	1	1	1	0	1						85.0578	23	69
18083	1	1	12	0	0	0	0	0												1	0	0	0	0	111.849	28	72
18084	1	0	12	0	0	0	0	0												1	1	1	0	1	85.0578	26	69
18086	1	0	13	0	0	0	0	0	0	1	0	0	1	1	1	0	1	0	1						85.0578	18	69
18088	1	1	12	1	0	0	1	0	0	1	0	1	0	1	1	0	1	1		1	0	0	0	0	85.0578	32	69
18091	1	0	12	0	0	0	0	0	0	1	0	1	1	1	1	0	1	0	1						111.849	26	72
18092	1	1	12	1	1	0	0	0	1	0	1	1	0	0	0	1	0	0	0						85.0578	29	69
18093	1	0	13	0	0	0	0	0	1	1	1	1	1	1	1	1	1	1	1	1	1	1	1	1	85.0578	33	69
18094	1	0	12	0	0	0	0	0	0	0	0	0	0	0	0	1	0	0	0						111.849	55	72
18095	1	1	12	0	0	0	0	0												0	0	0	0	0	85.0578	17	69
18096	1	1	12	0	0	0	0	0	0	1	0	0	1	1	1	0	1	0	1	0	0	0	0	0	85.0578	25	69
18097	1	0	15	0	0	0	0	0												0	0	0	0	0	31.5145	23	19
18098	1	1	12	0	0	0	0	0	0	1	0	0	0	1	1	0	1	0	1	0	0	0	0	0	85.0578	22	69
18100	1	0	12	0	0	0	0	0	1	1	0	1	1	0	0	1	0	1	0	1	1	0	0	1	85.0578	33	69
18102	1	1	12	0	0	0	0	0	0	1	0	0	1	1	1	0	1	0	1						111.849	28	72
18104	1	1	13	1	0	0	1	0												1	1	0	0	0	111.849	12	72
18106	1	1	12	0	0	0	0	0	0	1	0	0	1	1	0	0	1	0	1						31.5145	17	19
18107	1	1	12	0	0	0	0	0	1	1	1	0	1	1	1	0	1	0	1	1	1	1	1	1	111.849	34	72
18108	1	1	12	1	1	0	0	0	0	1	0	1	0	1	1	0	1	0	1						31.5145	28	19
18109	1	1	12	0	0	0	1	0	0	1	0	1	1	1	1	0	1	0	1						31.5145	15	19
18111	1	0	12	0	0	0	0	0	0	0	0	0	1	1	0	0	1	0	1	0	0	0	0	0	31.5145	28	19
18112	1	0	12	0	0	0	0	0	1	1	1	1	1	1	1	1	1	0	0						31.5145	27	19
18113	1	1	12	1				0	0	1	0	1	1	1	1	0	1	0	1	1	0			0	85.8999	23	71
18115	1	1	13	0	0	0	0	0	1	1	0	1	1	1	1	1	1	0	1						85.8999	29	71
18116	1	0	12	0	0	0	0	0	1	1	1	1	1	1	1	1	1	0	1	0	0	0	0	0	31.5145	25	19
18118	1	0	12	0	0	0	0	0	1	1	0	1	0	1	1	0	1	0	1	0	0	0	0	0	31.5145	25	19
18119	1	1	13	1	0	0	0	0	1	1	0	1	1	1	0	0	1	0	1						85.8999	19	71
18123	1	1	13	0	0	0	0	0	1	1	0	0	1	1	1	0	1	0	1						85.8999	18	71
18125	1	1	12	0	0	0	0	0	0	1	0	0	0	1	1	0	1	0	1	0	0	0	0	0	85.8999	37	71
18126	1	0	12	0	0	0	0	0												0	0	0	0	0	31.5145	26	19
18128	1	1	12	1	0	0	1	0	0	1	0	1	1	1	0	0	1	0	1						31.5145	20	19
18130	1	1	12	1	1	0	0	0	0	1	0	0	1	1	1	0	1	0	1						31.5145	27	19
18133	1	1	12	1	1	0	0	0	1		0	1	1	1	1	1	1	0	1						31.5145	22	19
18134	1	0	12	0	0	0	0	0	0	1	0	1	0	1	1	0	1	0	1	0	0	0	0	0	85.8999	27	71
18135	1	0	14	0	0	0	0	0												0	0	0	0	0	31.5145	14	19
18136	1	0	12	0	0	0	0	0	0	1	0	1	1	1	1	0	1	0	1	0	0	0	0	0	85.8999	27	71
18137	1	1	12	0	0	0	0	0	0	1	0	1	1	1	1	0	1	0	1	0	0	0	0	0	31.5145	17	19
18139	1	1	12	0	0	0	0	0	0	1	0	1	1	1	1	0	1	0	1	1	0	1	0	0	31.5145	26	19
18141	1	0	12	1	0	0	0	0	1	1	1	1	0	1	1	0	1	0	1	1	1	0	0	0	31.5145	28	19
18143	1	1	12	0	0	0	0	0	0	1	0	1	1	1	1	0	0	0	1	0	0	0	0	0	85.8999	23	71
18145	1	0	12	0	0	0	0	0	0	1	0	0	0	1	1	0	1	0	1	1		0	1	0	85.8999	24	71
18148	1	1	12	0	0	0	1	0	0	1	0	1	0	1	1	0	1	0	1	0	0	0	0	0	15.5056	18	17
18149	1	0	13	0	0	0	0	0	0	1	0	1	1	0	1	0	0	0	1						85.8999	30	71
18156	1	0	13	1	1	0	0	0	1	1	0	1	1	1	0	0	1	0	1						85.8999	44	71
18158	1	1	12	0	0	0	1	0												1	0	0	0	0	15.5056	23	17
18161	1	1	12	0	0	0	1	0	0	1	0	1	1	1	1	0	1	0	0	1	0	0	0	0	15.5056	34	17
18162	1	1	12	0	0	0	1	0	0	1	0	1	1	1	1	0	1	0	1						15.5056	31	17
18165	1	1	12	0	0	0	0	0												1	0	0	0	0	15.5056	25	17
18168	1	1	12	1	0	0	0	0												1	1	1	0	0	15.5056	23	17
18174	1	0	12	0	0	0	0	0	0	0		1	0	1	1	0	1	1	1	0	0	0	0	0	15.5056	38	17
18175	1	1	12	1	1	0	0	0	0	1	0	0	1	1	1	0	1	0	1	1	1	0	0	0	90.8213	17	70
18179	1	1	12	0	0	0	0	0	0	1	0	0	1	1	1	0	1	0	1	0	0	0	0	0	90.8213	30	70
18181	1	1	12	0	0	0	1	0												1	0	0	0	0	15.5056	42	17
18183	1	0	12	1	1	0	1	0	0	1	1	1	0	0	1	1	0	0	0	1	1	1	1	1	85.8999	24	71
18185	1	1	12	0	0	0	1	0	0	1	0	0	1	1	1	1	1	0	1	0	0	0	0	0	15.5056	31	17
18186	1	0	13	0	0	0	0	0												0	0	0	0	0	90.8213	31	70
18190	1	0	13	0	0	0	0	0	0	0	0	0	0	0	0	0	0	0	0	1	0	0	0	0	90.8213	27	70
18191	1	1	13	0	0	0	0	0	1	1	0	0	1	1	1	0	1	0	1	0	0	0	0	0	85.8999	14	71
18192	1	0	13	0	0	0	0	0	0	1	0	1	1	1	1	1	0	0	1						15.5056	26	17
18193	1	0	13	1	1	1	0	0	1	1	0	1	1	1	1	0		0	1	1	1	0	0	1	90.8213	41	70
18197	1	0	12	0	0	0	0	0	0	1	0	1	1	1	1	1	1	1	1	0	0	0	0	0	85.8999	21	71
18200	1	0	12	0	0	0	0	0	0	1	0	0	1	1	0	0	1	0	1						15.5056	26	17
18201	1	0	12	0	0	0	0	0	0	1	0	1	1	1	0	1	1	0	1						90.8213	33	70
18205	1	1	13	1	1	0	0	0	1	1	0	1	1	1	0	1	1	0	1	0	0	0	0	0	85.8999	20	71
18207	1	0	13	0	0	0	0	0	0	1	0	0	1	1	1	0	1	0	1	0	0	0	0	0	90.8213	26	70
18208	1	0	12	1	0		1	0	0	0	0	1	1	1	1	0	1	1	0	1	1	0	0	0	15.5056	36	17
18213	1	1	12	0	0	0	0	0	0	0	0	1	0	1	1	0	1	0	0	0	0	0	0	0	15.5056	24	17
18216	1	1	12	0	0	0	0	0	0	1	0	1	1	1	1	0	1	0	1						85.8999	25	71
18217	1	0	13	1	1	0	0	0												1	0	0	0	0	15.5056	47	17
18221	1	0	13	0	0	0	0	0	0	1	0	1	1	1	0	0	1	0	1	0	0	0	0	0	90.8213	25	70
18223	1	0	14	1	1	0	0	0	1	1	0	1	1	1	0	0	1	0	1	1	0	0	0	0	15.5056	28	17
18227	1	1	13	0	0	0	0	0	0	1	0	0	1	1	1	0	1	0	1	0	0	0	0	0	90.8213	49	70
18228	1	0	13	1	1	0	0	0	0	1	0	1	0	1	1		1	0	1	1	1	0	0	0	15.5056	30	17
18229	1	1	13	0	0	0	0	0												0	0	0	0	0	90.8213	22	70
18234	1	0	12	0	0	0	0	0	0	0	0	0	1	1	1	0	1	0	1	0	0	0	0	0	90.8213	31	70
18235	1	0	13	1	0	1	0	0												1	0	0	0	0	90.8213	26	70
18239	1	0	13	1	0	1	0	0												1	0	0	0		90.8213	18	70
18246	1	0	13	1	0	0	0	0	0	1	0	1	1	1	1	0	1	0	1	1	1	0	0	0	15.5056	27	17
18249	1	0	13	1	0	1	1	0	0	1	0	1	0	1	0	1	0	1	0						15.5056	33	17
18251	1	1	12	0	0	0	0	0	0	1	0	0	1	1	1	0	1	0	1						90.8213	17	70
18254	1	0	13	1	0	1	0	0	0	0	0	0	1	1	0	1	1	0	0	0	0	0	0	0	15.5056	36	17
18256	1	0	12	0	0	0	0	0	0	1	0	0	1	1	1	0	1	0	1	0	0	0	0	0	15.5056	25	17
18260	1	0	12	1	1	0	1	0	1	0	1	1	0	0	0	1	0	0	0						15.5056	29	17
18264	1	1	12	1	0	0	0	0												1	0	0	0	0	15.5056	24	17
18271	1	1	12	1	0	0	0	0	0	0	0	0	0	0	0	0	0	0	0	1	1	0	0	0	18.3253	48	18
18273	1	1	12	1	0	0	0	0	1	1	0	0	0	0	1	0	1	0	1	1	1	0	0	0	18.3253	37	18
18287	1	1	12	0	0	0	0	0	0	1	0	0	0	1	1	0	1	0	1	0	0	0	0	0	18.3253	42	18
18292	1	1	12	0	0	0	0	0	0	1	0	1	1	1	1	0	1	0	1						18.3253	32	18
18302	1	1	12	1	1	0	0	0	1	1	0	1	0	1	1	0	0	0	0	1	1	1	1	1	18.3253	31	18
18391	1	1	12	0	0	0	0	0	0	1	0	1	1	1	1	0	1	0	1						85.0578	35	69
18394	1	1	14	0	0	0	0	0												1	0	0	0	1	85.0578	31	69
18396	1	0	12	0	0	0	0	0	0	1	0	0	1	1	1	0	1	0	1	0	0	0	0	0	85.0578	27	69
18398	1	1	12	0	0	0	0	0	0	1	0	1	1	1	1	0	1	0	1	1	0	0	0	0	85.0578	22	69
18400	1	0	11	0	0	0	0	0	1	1	0	1	1	1	1	0	1	0	1						85.0578	28	69
18402	1	0	13	0	0	0	0	0	0	1	0	1	1	1	1	0	1	0	1						85.0578	24	69
18404	1	1	12	1	1	0	0	0	0	1	0	0	1	1	1	0	1	0	1						85.0578	26	69
18406	1	0	12	1	1	0	0	0	0	1	0	0	1	1	1	0	0	0	1	1	0	0	0	0	85.0578	27	69
18407	1	0	12	0	0	0	0	0	1	1	0	1	1	0	1	1	0	1	1	0				0	85.0578	23	69
18411	1	1	13	0	0	0	0	0												1	1	0	0	0	85.0578	21	69
18416	1	1	13	0	0	0	0	0												1	1	0	0	0	85.0578	38	69
18539	1	1	13	1	0	0	0	1	1	1	1	0	1	1	0	0	1	0	1	1	1	0	0	0	18.3253	28	18
18540	1	1	13	1	1	0	0	0	0	0	0	0	0	0	0	0	0	0	0						85.0578	21	69
18542	1	1	12	0	0	0	0	0	0	1	0	1	0	1	0	0	1	0	1	1	1	0	0	0	85.0578	29	69
18546	1	0	12	0	0		0	0	0	1	0	0	1	1	1	0	1	0	1	1	0	0	0	0	85.0578	26	69
18548	1	0	12	0	0	0	0	0	0	1	0	0	1	1	0	0	0	0	0	0	0	0	0	0	85.0578	23	69
18549	1	0	14	1	1	0	0	0												1	1		0		85.0578	33	69
18550	1	0	12	1	1	0	0	0	0	1	0	1	1	0	1	0	0	1	1						85.0578	25	69
18551	1	1	12	0	0	0	0	0	0	1	0	0	1	1	1	0	1	0	0	0	0	0	0	0	85.0578	19	69
18552	1	1	13	0	0	0	0	0	1	1	0	1	1	1	0	0	1	1	0	1	1	0	0		111.849	33	72
18553	1	0	13	0	0	0	0	0	0	1	0	1	0	1	1	0	1	0	1	1	0	0	0	0	18.3253	33	18
18555	1	1	14	0	0	0	0	0	0	1	0	1	0	1	1	0	0	0	1						111.849	31	72
18559	1	0	12	0	0	0	0	0												0	0	0	0	0	18.3253	42	18
18560	1	1	12	0	0	0	0	0	0	0	0	1	0	1	1	0	1	1	0						111.849	29	72
18562	1	1	12	0	0	0	0	0	0	1	0	1	0	1	1	1	1	0	1	0	0	0	0	0	111.849	19	72
18564	1	1	13	1	1	0	1	0	1	1	0	0	1	0	1	0	1	1	0						18.3253	26	18
18566	1	1	12	0	0	0	0	0	1	1	0	0	1	1	1	0	1	0	1						18.3253	33	18
18567	1	1	12	0	0	0	0	0	1	1	0	1	1	1	0	0	1	0	1	0	0	0	0	0	111.849	28	72
18571	1	1	12	1	0	0	0	0	0	1	0	1	1	1	1	0	1	0	1						111.849	28	72
18572	1	1	13	1	0	0	0	0	0	1	0	1	1	1	1	0	1	0	1	1	0	0	0	0	18.3253	28	18
18573	1	1	12	0	0	0	0	0	0	1	0	1	1	1	1	0	1	0	1	0	0			0	18.3253	25	18
18575	1	0	12	0	0	0	0	0	0	1	0	1	0	1	1	0	1	0	1	0	0	0	0	0	18.3253	23	18
18576	1	0	12	0	0	0	0	0	0	1	0	1	0	1	1	1	1	0	1	0	0	0	0	0	18.3253	39	18
18578	1	0	12	0	0	0	0	0	0	1	0	1	1	0	1	1	1	1	1						18.3253	29	18
18579	1	0	12	1	0	0	0	0	0	1	0	1	1	1	0	0	1	0	1						18.3253	31	18
18581	1	1	12	0	0	0	0	0	0	1	0	1	1	1	1	0	1	0	1	1	0	0	0	0	18.3253	48	18
18583	1	0	12	0	0	0	0	0	1	1	0	1	1	1	0	1	1	0	1	0	0	0	0	0	18.3253	38	18
18584	1	0	13	0	0	0	0	0	1	1	0	1	1	1	1	1	1	0	1	0	0	0	0	0	18.3253	30	18
18586	1	1	12	0	0	0	1	0												1	0	0	1	0	18.3253	25	18
18587	1	1	12	1	1	0	0	0	1	1	0	1	0	1	1	0	0	1	1	1	1	0	0	0	111.849	38	72
18590	1	1	12	0	0	0	0	0	0	1	0	0	1	1	1	0	1	0	1	1	1	0	1	0	111.849	37	72
18592	1	0	12	0	0	0	0	0	0	1	0	0	1	1	1	0	1	0	1						111.849	35	72
18594	1	0	12	0	0	0	0	0												0	0	0	0	0	15.5056	32	17
18595	1	1	13	0	0	0	0	0	1	1	0	1	1	1	0	0	1	0	1						111.849	32	72
18596	1	1	12		0	0	0	0	0	1	0	1	1	1	0	0	1	0	1	0	0	0	0	0	15.5056	25	17
18600	1	0	12	0	0	0	0	0	0	1	0	1	1	1	1	0	0	0	1	0	0	0	0	0	111.849	31	72
18602	1	0	12	0	0	0	0	0	0	1	0	0	1	1	1	0	1	0	1	0	0	0	0	0	15.5056	26	17
18603	1	1	13	0	0	0	0	0	1	0	1	0	1		0	1	0	1	0	0	0	0	0	0	15.5056	31	17
18605	1	0	13	0	0	0	0	0	0	1	0	0	1	1		0	1	0	1	0	0	0	0	0	15.5056	27	17
18606	1	0	13	0	0	0	0	0	0	1	0	0	1	1	1	0	1	0	1	0	0	0	0	0	15.5056	31	17
18607	1	0	13	0	0	0	0	0	0	1	0	1	1	1	1	0	1	0	1	0	0	0	0		111.849	35	72
18608	1	0	12	1	0	0	0	0	1	1	0	1	1	1	1	0	1	0	1						15.5056	23	17
18609	1	0	12	1	0	0	0	0	0	1	0	1	1	1	1	1	1	0	1	1	0	0	0	0	111.849	26	72
18610	1	0	12	0	0	0	0	0												0	0	0	0	0	15.5056	12	17
18614	1	0	12	0	0	0	0	0	0	1		0	0	1	1	0	1	0	0						111.849	16	72
18616	1	1	13	0	0	0	0	0	0	1	0	0	1	1	1	0	1	0	1	0	0	0	0	0	111.849	28	72
18619	1	1	12	0	0	0	0	0	0	1	0	1	0	1	0	0	1	0	1	1	0	0	0	0	111.849	23	72
18621	1	1	13	0	0	0	0	0	0	1	0	0	1	1	1	0	1	0	1	1	1	0	0	0	15.5056	30	17
18622	1	0	12	1	1	0	0	0	1	1	0	0	1	1	1	1	0	0	1	1	1	0	0	0	111.849	22	72
18623	1	1	12	0	0	0	0	0	0	1	0	1	0	1	1	0	1	0	1						15.5056	21	17
18624	1	1	14	0	0	0	0	0	0	1	0	1	1	1	1	0	1	0	1	0	0	0	0	0	111.849	49	72
18625	1	1	12	1	0	0	0	0	0	1	0	1	1	1	0	0	1	0	1	0	0	0	0	0	15.5056	32	17
18628	1	0	13	0	0	0	0	0												1	1	0	1	1	15.5056	21	17
18629	1	0	12	0	0	0	0	0	0	1	0	0	1	1	1	0	1	0	1						111.849	25	72
18631	1	1	12	0	0	0	0	0	1	0		1	1	0	1		1		1	0	0	0	0	0	15.5056	33	17
18632	1	0	12	0	0	0	0	0	1	1	0	1	1	1	1	0	1	1	0	0	0	0	0	0	111.849	30	72
18634	1	1	12	1	0	0	0	0	1	1	0	0	0	1	1	0	1	0	1	1	1	0	1	0	15.5056	39	17
18635	1	0	12	1	0	0	0	0	0	1	1	1	1	1	1	0	1	0	1						111.849	25	72
18644	1	0	12	0	0	0	0	0	1	1	0	0	1	1	1	0	0	1	1	1	0	0	0	0	15.5056	45	17
18646	1	0	13	0	0	0	0	0	0	1	0	0	0	1	1	0	1	0	1	0	0	0	0	0	15.5056	27	17
18647	1	1	12	1	0	0	0	0	0	0	0	1	1	1	1	1	1	0	1	1	0	1	1	0	85.8999	28	71
18648	1	1	12	0	0	0	0	0	0	1	0	1	1	1	1	0	1	0	1	1	1	0	1	0	90.8213	19	70
18651	1	1	12	0	0	0	0	0	1	1	0	1	1	1	1	0	1	0	1	0	0	0	0	0	15.5056	36	17
18652	1	1	12	0	0	0	0	0	1	1	0	1	1	1	1	0	1	0	1	0	0	0	0	0	85.8999	26	71
18654	1	0	12	0	0	0	0	0	0	1	0	0	0	1	1	0	1	0	1						15.5056	26	17
18655	1	0	13	0	0	0	0	0												1	1		1	1	90.8213	25	70
18656	1	0	11	0	0	0	0	0	0	1	0	0	1	1	1	0	1	0	1						85.8999	34	71
18657	1	1	12	1	0	0	0	0												1	1	1	1	1	15.5056	32	17
18659	1	1	12	0	0	0	0	0	1	1	0	1	0	1	1	0	1	0	1	0	0	0	0	0	15.5056	34	17
18662	1	1	12	0	0	0	0	0	0	1	0	1	1	1	1	1	1	0	1	0	0	0	0	0	90.8213	21	70
18664	1	1	11	0	0	0	0	0	0	0	0	1	1	1	1	1	1	0	1	0	0	0	0	0	90.8213	28	70
18665	1	0	14	0	0	0	0	0	0	0	0	0	1	0	1	0	1	0	0	1	1	0	0	0	85.8999	24	71
18666	1	0	12	0	0	0	0	0	0	1	0	0	1	1	1	0	1	0	1	0	0	0	0	0	15.5056	27	17
18671	1	1	12	1	1	0	0	0												0	0	0	0	0	90.8213	18	70
18675	1	0	14	1	1	0	0	0	0	1	0	1	1	1	1	0	1	0	1						85.8999	34	71
18679	1	1	12	0	0	0	0	0												1	0	0	0	0	85.8999	28	71
18686	1	0	12	1	0	0	0	0	0	1	0	1	1	1	1	0	1	0	1	0	0	0	0	0	85.8999	31	71
18687	1	0	12	0	0	0	0	0												0	0	0	0	0	90.8213	28	70
18689	1	1	12	1	1	0	0	0												1	0	0	1	0	90.8213	22	70
18690	1	1	12	1	0	0	0	0	0	1	0	1	0	1	1	0	1	0	1	1	1	1	0	0	85.8999	33	71
18694	1	1	15	0	0	0	0	0	0	1	0	1	1	1	1	0	1	0	1						85.8999	16	71
18695	1	0	14	0	0	0	0	0												0	0	0	0	0	90.8213	6	70
18697	1	0	13	0	0	0	0	0	1	1	0	0	1	1	1	1	0	0	1	0	0	0	0	0	90.8213	21	70
18698	1	0	12	0	0	0	0	0	0	0	0	1	1		1	1	1	0	1	1	0	0	0	0	85.8999	23	71
18712	1	0	12	0	0	0	0	0	0	1	0	0	1	1	0	1	1	0	1						85.8999	19	71
18715	1	1	12	1	1	0	0	0	0	1	0	1	1	1	1	1	1	0	1	1	1	1	0	0	90.8213	23	70
18716	1	0	13	1	1	0	0	0	0	1	0	1	1	1	0	0	1	1	1	1	1	0	0	0	85.8999	31	71
18717	1	0	12	0	0	0	0	0												1	0	0	0	0	90.8213	44	70
18722	1	0	12	0	0	0	0	0												0	0	0	0	0	85.8999	24	71
18723	1	0	14	0	0	0	0	0	0	0	0	1	0	0	0	0	0	0	0	1	0	1	0	0	90.8213	27	70
18733	1	0	13	1	0	0	0	0												1	1	0	0	0	90.8213	25	70
18734	1	0	12	0	0	0	0	0	0	1	0	0	1	1	1	0	1	0	1						85.8999	20	71
18741	1	0	12			0	0	0	0	1	0	0	1	1	0	1	1	0	1	0				0	85.8999	21	71
18744	1	0	13	1	1	0	1	0	0	1	0	1	1	1	0	0	1	0	1	1	1	0	0	0	85.8999	31	71
18749	1	0	12	0	0	0	0	0	0	1	0	0	0	1	1	0	1	0	1	0	0	0	0	0	85.8999	33	71
18755	1	0	12	0	0	0	1	0	1	1	0	1	1	0	0	0	0	1	1	1	1	1	1	1	85.8999	35	71
18758	1	1	13	0	0	0	0	0	0	1	0	0	1	1	1	0	1	0	1	0	0	0	0	0	85.8999	26	71
18760	1	0	13	0	0	0	0	0	0	0	0	1	1	1	1	0	0	1	0	0	0	0	0	0	85.8999	16	71
18763	1	1	13	0	0	0	0	0	0	1	0	1	1	1	1	0	1	1	0						85.8999	36	71
18771	1	1	12	0	0	0	0	0	0	1	0	1	1	1	0	0	1	0	1	1	1	0	0	0	85.0578	35	69
18777	1	0	12	0	0	0	0	0	0	1	0	1	1	1	1	0	1	0	1						85.0578	32	69
18780	1	0	12	0	0	0	0	0	0	1	0	1	1	1	1	0	1	0	1	1	0	0	0	0	85.0578	28	69
18784	1	0	13	1	0	0	0	0												0	0	0	0	1	85.0578	32	69
18787	1	1	14	0	0	0	0	0	0	1	0	1	1	0	1	0	1	1	0	1	1	0	0	0	85.0578	18	69
18791	1	1	12	0	0	0	0	0	0	1	0	1	1	1	1	0	1	1	1	0	0	0	0	0	85.0578	27	69
18794	1	1	12	0				0												1	1	0	0	1	85.0578	24	69
18800	1	0	12	0	0	0	0	0	0	1	0	1	0	1	0	1	0	0	0	0	0	0	0	0	85.0578	14	69
18802	1	1	12	0	0	0	0	0	0	1	0	1	1	1	1	0	1	1	1						85.0578	25	69
18804	1	1	12	1	1	0	0		1	1	1	1	1	1	1		0	0	1						85.0578	23	69
18805	1	0	12	0	0	0	0	0	1	1	1	1	0	1	1	1	1	1	1	1	1	0	0	0	85.0578	35	69
18810	1	1	12	0	0	0	0	0	0	1	0	1	0	1	0	0	1	0	1						85.0578	20	69
18813	1	0	13	0	0	0	0	0	1	1	0	1	0	1	1	1	1	1	1						85.0578	50	69
18814	1	0	12	0	0	0	0	0	0	1	0	1	0	1	0	1	1	0	1	0	0	0	0	0	85.0578	32	69
18819	1	0	12	0	0	0	0	0	0	1	0	0	1	1	1	0	1	0	1	1	1	0	0	0	85.0578	45	69
18820	1	1	12	0	0	0	0	0	0	1	0	1	1	1	1	0	1	0	1	1	1	0	1	0	85.0578	22	69
18822	1	1	12	0	0	0	0	0												0	0	0	0	0	85.0578	19	69
18880	0	0	13	0	0	0	0	0												0	0	0	0	0			8
18886	0	0	14	0	0	0	0	0												0	0	0	0	0			8
18890	0	1	15	0	0	0	0	0												0	0	0	0	0			8
18891	0	0	15	0	0	0	0	0												0	0	0	0	0			8
18895	1	1	12	0	0	0	0	0	0	1	0	0	1	1	1	0	1	0	1	1	0	0	0	0	148.759	29	64
18897	1	1	12	0	0	0	0	0												1	0	0	0	0	148.759	25	64
18898	1	1	12	0	0	0	0	0	0	1	0	0	1	1	1	0	1	0	1						148.759	15	64
18900	1	0	13	0	0	0	0	0	0	0	0	0	1	1	1	1	1	1	1	1	1	0	0	0	148.759	25	64
18903	1	0	13	0	0	0	0	0	0	1	0	0	1	1	1	0	1	0	1	0	0	0	0	0	148.759	28	64
18904	1	0	12	0	0	0	0	0	0	1	0	0	1	1	1	0	1	0	1						148.759	20	64
18906	1	1	14	1	0	0	0	0												1	1	0	0	0	148.759	21	64
18907	1	1	12	0	0	0	0	0	0		0	0	1		1	0			1						148.759	29	64
18908	1	1	12	0	0	0	0	0	0	1	0	1	1	1	1	0	1	0	1	0	0	0	1	1	148.759	20	64
18910	1	1	12	0	0	0	0	0	0	1	0	1	1	1	1	0	1	1	1	1	1	0	0	0	148.759	30	64
18913	1	0	12	0	0	0	0	0												0	0	0	0	0	148.759	22	64
18914	1	0	12	0	0	0	0	0												1	1	0	0	0	148.759	42	64
18915	1	1	12	0	0	0	0	0	0	0	0	0		1	0	0		0	1	1	0	0	0	0	148.759	21	64
18916	1	0	15	0	0	0	0	0												0	0	0	0	0	148.759	33	64
18917	1	0	13	1	1	0	0	0												0	0	0	0	0	148.759	32	64
18957	1	0	12	0	0	0	0	0	0	0	0	1	1	1	0	0	1	0	1	1	0	0	0	0	148.759	24	64
18959	1	1	12	0	0	0	0	0	0	1	0	1	0	1	1	0	1	0	1						148.759	26	64
18960	1	0	13	1	0	0	0	0	0	1	0	1	1	1	1	1	0	0	1	1	1	0	1	0	148.759	34	64
18961	1	1	13	1	0	0	0	0	0	1	0	1	1	1	1	0	1	0	1	1	1	0	0	0	148.759	24	64
18966	1	0	14	0	0	0	0	0	0	0	0	0	1	1	1	0	1	1	1						148.759	22	64
18967	1	1	13	1	1	0	1	0	0	1	0	0	1	1	1	0	1	0	1						148.759	40	64
18968	1	0	12	1	1	0	0	0	0	0	0	0	0	0	0	0	0	0	0						148.759	40	64
18970	1	1	12	0	0	0	0	0	0	1	0	0	1	0	1	0	1	0	1	0	0	0	0	0	148.759	32	64
18971	1	1	12	0	0	0	0	0	0	1	0	1	1	1	1	0	1	0	1	1	0	0	0	0	148.759	19	64
18972	1	0	13	1	0	0	0	0	0	1	0	1	1	1	1	1	1	0	1						148.759	26	64
18974	1	0	12	0	0	0	0	0	0	1	0	0	0	0	0	0	0	0	0						148.759	25	64
18975	1	1	12	0	0	0	0	0	0	1	0	1	1	1	1	0	1	0	1	0	0	0	0	0	148.759	32	64
18976	1	0	12	0	0	0	0	0	0	1	0	1	0	1	1	0	0	0	1	0	0	0	0	0	148.759	28	64
18977	1	0	12	0	0	0	1	0	0	0	0	0	1	1	1	0	1	1	1	1	0	0	0	0	148.759	27	64
18979	1	1	12	1	0	0	1	0	0	1	0	1	1	1	1	0	1	0	1						148.759	18	64
18981	1	1	12	0	0	0	0	0	0	1	0		1	1	1	0	1	0	1						148.759	26	64
18982	1	1	12	0	0	0	0	0	0	1	0	0	1	1	1	0	1	0	1						148.759	28	64
18983	1	1	13	0	0	0	0	0	1	1	0	1	0	1	1	0	1	0	1	0	0	0	0	0	148.759	22	64
18984	1	1	12	0	0	0	0	0	0	1	0	1	1	0	0	0	0	1	0	0	0	0	0	0	148.759	25	64
18985	1	0	12	1	1	0	0	0	0	1	0	0	1	0	1	0	1	0	1	1	1	0	0	1	148.759	23	64
18986	1	0	15	1	1	0	0	0	1		0	1	0	0	0	1	1	1	1						148.759	28	64
18987	1	0	13	0	0	0	0	0	1	1	0	1	1	1	1	0	1	0	1						148.759	23	64
18988	1	1	12	0	0	0	0	0	0	1	0	0	1	1	1	0	1	0	1						148.759	28	64
18990	1	0	11	0	0	0	0	0	1	0	0	1	1	0	1	0	1	1	1	1	0	0	0	0	148.759	18	64
18992	1	0	13	0	0	0	0	0												0	0	0	0	0	148.759	22	64
18993	1	0	13	0	0	0	0	0	0	0	0	0	0	1	0	1	0	1	0	0	0	0	0	0	148.759	22	64
18994	1	0	13	0	0	0	0	0	0	1	0	1	1	1	1	0	1	0	1	0	0	0	0	0	148.759	25	64
18995	1	0	13	0	0	0	0	0	0	1	0	1	1	1	1	0	1	0	0	1	1	0	0	0	148.759	28	64
18998	1	0	13	0	0	0	0	0	0	1	0	1	0	1	1	0	1	0	1						148.759	26	64
19000	1	0	13	0	0	0	0	0	0	0	0	0	0	0	0	0	0	0	0						148.759	24	64
19003	1	0	12	0	0	0	0	0	0	1	0	0	1	1	1	0	1	0	1	0	0	0	0	0	148.759	16	64
19005	1	0	13	0	0	0	0	0	0	1	0	0	1	0	1	0	1	0	0	0	0	0	0	0	148.759	31	64
19007	1	1	13	0	0	0	0	0	0	0	1	0	0	1	1	1	0	1	0						148.759	16	64
19010	1	0	13	0	0	0	0	0	0	1	0	0	1	1	1	0	1	0	1	0	0	0	0	0	148.759	26	64
19012	1	1	13	1	1	0	0	0	0	0	0	1	1	1	1	0	0	0	0	1	1	0	0	0	148.759	19	64
19051	0	0	12	0	0	0	0	0	0	1	0	1	1	1	1	0	1	0	1	1	0	0	0	0	35.2637	21	23
19052	0	0	12	1	0	0	0	0	0	1	0	0	1	1	1	0	1	0	1	0	0	0	0	0	35.2637	40	23
19053	0	1	13	1	0	0	0	0	1	1	0	1	1	1	0	0	1	0	1	1	1	1	1	1	35.2637	31	23
19054	0	1	13	0	0	0	0	0	0	1	0	0	1	1	1	0	1	0	1	1	0	0	0	0	35.2637	37	23
19055	0	0	12	0	0	0	0	0	0	1	0	1	1	1	1	1	1	0	1		0	0	0	0	35.2637	27	23
19056	0	0	12	0	0	0	0	0	0	1	0	0	1	1	1	0	1	0	1	0	0	0	0	0	126.832	15	8
19057	0	1	13	0	0	0	0	0	1	1	0	1	1	1	1	0	1	0	1						35.2637	37	23
19059	0	1	13	0	0	0	0	0	0	1	0	1	1	0	1	0	1	0	0	1	1	0	0	1	35.2637	27	23
19060	0	1	12	0	0	0	0	0	0	1	0	1	1	1	0	0	1	0	1	0	0	0	0	0	126.832	12	8
19061	0	0	12	1	0	0	0	0	0	1	0	0	1	1	1	0	1	0	1	0	0	0	0	0	35.2637	28	23
19063	0	1	12		0	0	0	0	0	1	0	0	1	1	1	1	1	0	1	1	1	0	0	0	35.2637	20	23
19064	0	0	12	0	0	0	0	0	0	1	0	0	1	1	0	0	1	0	1	0		0	0	0	35.2637	29	23
19065	0	0	15	1	1	0	0	0												1	0	0	0	0	126.832	20	8
19066	0	0	13	0	0	0	0	0	0	1	0	1	1	1	1	0	1	0	1	0	0	0	0	0	35.2637	30	23
19067	0	1	13	0	0	0	0	0	0	1	0	1	0	1	1	0	1	0	1	0	0	0	0	0	126.832	19	8
19068	0	0	12	0	0	0	0	0	0	1	0	0	1	1	1	0	1	0	1	1	0	0	0	0	35.2637	30	23
19070	0	1	12	0	0	0	0	0	0	1	0	1	1	1	1	0	1	0	1	0	0	0	0	0	35.2637	30	23
19071	0	1	13	0	0	0	0	0	1	1	0	1	1	1	1	0	1	0	1	1	1	0	0	0	126.832	19	8
19072	0	0	12	0	0	0	0	0												0	0	0	0	0	35.2637	16	23
19074	0	0	12	1	0	0	0	0	1	1	0	0	1	1	1	0	1	0	1	1	0	0	0	0	35.2637	28	23
19075	0	1	12	0	0	0	0	0	0	1	0	0	1	1	1	0	1	0	1	1	0	0	0	0	35.2637	27	23
19077	0	0	14	0	0	0	0	0	0	1	0	1	1	1	0	0	1	0	1	1	0	0	0	0	126.832	23	8
19079	0	0	14	0	0	0	0	0												0	0	0		0	126.832	13	8
19080	0	1	14	0	0	0	0	0		1		1	1	1	1	0	0	0	0	1	0	0		0	126.832	12	8
19081	0	0	14	0	0	0	0	0												0	0	0	0	0	126.832	13	8
19082	0	1	12	0	0	0	0	0	0	1	0	0	1	1	1	0	1	0	1	0	0	0	0	0	35.2637	20	23
19083	0	0	15	0	0	0	0	0	0	0	0	0	0	1	1	0	1	0	1						126.832	20	8
19085	0	0	11	0	0	0	0	0	0	1	0	1	1	1	0	0	1	0	0	0	0	0	0	0	35.2637	23	23
19087	0	1	12	0	0	0	0	0	0	1	0	0	1	1	1	0	1	0	1	1	0	0	0	0	35.2637	35	23
19089	0	1	13	1	1	0	0	0	0	1	0	0	1	1	0	0	1	0	1						126.832	18	8
19090	0	0	13	0	0	0	0	0	0	0	0	0	0	1	0	0		0	1	0	0	0	0	0	126.832	17	8
19091	0	0	12	1	0	0	0	0	0	1	0	0	1	1	1	0	1	0	1		0	0	0	0	35.2637	29	23
19092	0	1	12	0	0	0	0	0	0	1	0	1	1	1	1	0	1	0	1	0	0	0	0	0	35.2637	27	23
19093	0	1	12	0	0	0	0	0	0	1	0	1	1	1	1	0	1	0	1						67.6437	19	7
19096	0	1	12	0	0	0	0	0	0	1	0	0	1	1	1	0	1	0	1	0	0	0	0	0	35.2637	38	23
19098	0	1	12	0	0	0	0	0	0	1	0	0	1	1	1	0	1	0	1	0	0	0	0	0	35.2637	29	23
19099	0	1	12	0	0	0	0	0	0	1	0	0	1	1	1	0	1	0	1	1	0	0	0	0	67.6437	17	7
19100	0	0	12	1	0	0	0	0	0	1	0	0	1	1	1	1	1	0	1	0	0	0	0	0	35.2637	30	23
19101	0	1	12	0	0	0	0	0	0	1	0	1	1	1	0	0	1	0	0						67.6437	11	7
19102	0	0	12	0	0	0	0	0	0		0	1	1	1		0	1	0	1	0	0	0	0	0	35.2637	30	23
19103	0	0	12	0	0	0	0	0	0	1	0	1	0	1	1	0	1	0	1	1	1	0	1	1	35.2637	39	23
19104	0	1	12	0	0	0	0	0	0	0	0	1	1	1	1	0	1	0	1						35.2637	22	23
19105	0	1	13	0	0	0	0	0	0	1	0	1	1	1	1	0	1	0	1						35.2637	25	23
19106	0	0	12	1	0	0	1	0	0	1	0	1	1	1	1		0	1	0	1	0	0	1	1	35.2637	28	23
19107	0	1	12	1	1	0	1	0	0	1	0	1	0	1	1	0	1	0	1						35.2637	35	23
19108	0	1	12	1	0	0	0	0	1	1	0	0	1	1	1	0	1	0	1	0	0	0	0	0	35.2637	29	23
19109	0	0	12	0	0	0	0	0	0	1	0	0	1	1	1	0	1	0	1	0	0	0	0	0	35.2637	25	23
19110	0	0	12	0	0	0	0	0	1	1	0	0	1	1	1	0	1	0	1	0	0	0	0	0	35.2637	32	23
19111	0	1	12	0	0	0	0	0	0	1	0	1	1	1	1	0	1	0	1	0	0	0	0	0	35.2637	37	23
19112	0	1	12	0	0	0	0	0												0	0	0	0	0	35.2637	37	23
19176	0	1	14	0	0	0	0	0	0		0		1	1	1	1	1	0	0	1	1	0	0	0	67.6437	37	7
19179	0	1	12	1	1	0	0	0		1	0	1	1	1	1	0	1	0	0	1	1	0	0	0	67.6437	12	7
19184	0	0	12	1	0	0	0	0	0	1	0	0	1	1	1	0	1	0	1	1	1	1	0	1	67.6437	26	7
19201	0	0	13	0	0	0	0	0	0	0	0	1	1	1	1	0	1	0	1	0	0	0	0	0	85.3976	22	45
19202	0	0	13	0	0	0	0	0	0	1	0	1	0	1	1	0	1	0	1						85.3976	31	45
19203	0	1	12	0	0	0	0	0	1	1	0	1	1	1	1	1	1	0	1	0	0	0	0	0	85.3976	28	45
19205	0	1	12	0	0	0	0	0	0	1	1	1	1	1	1	0	1	0	1						85.3976	19	45
19206	0	0	12	0	0	0	0	0	0	1	0	0	1	1	1	0	1	0	0	1	1	0	0	1	85.3976	30	45
19207	0	1	13	0	0	0	0	0	0	0	0	0	0	0	0	0	0	0	0	0	0	0	0	0	85.3976	32	45
19208	0	1	12	0	0	0	0	0	0	1	0	1	1	1	1	0	1	0	1	0	0	0	0	0	85.3976	24	45
19209	0	0	13	1	0	0	0		0	1	0	1		1	1	1	1	0	1						85.3976	14	45
19210	0	0	12	0	0	0	0	0	0	1	0	1	1	1	1	0	1	0	1						85.3976	27	45
19211	0	0	13	1	0	0	0	0	0	1	1	0	0	0	0	0	0	0	0	1	1	0	0	0	85.3976	20	45
19212	0	0	12	0	0	0	0	0	0	1	0	0	1	1	1	0	1	0	1						85.3976	22	45
19213	0	0	13	0	0	0	0	0	0	1	0	1	1	1	1	0	1	0	1						85.3976	34	45
19215	0	0	13	0	0	0	0	0	0	1	0	1	1	1	1	0	0	0	1						85.3976	27	45
19216	0	0	11	1	1	0	0	0	0	1	0	1	1	1	1	1	1	0	1	1	1	1	0	0	85.3976	22	45
19217	0	1	12	1	0	0	0	0	1	1	0	0	1	1	1	0	1	0	1	1	0	0	0	0	85.3976	27	45
19218	1	1	13	0	0	0	0	0	0	1	0	0	0	1	1	0	1	0	1						40.4199	30	67
19219	0	1	12	0	0	0	0	0	0		0	1	1	1	1	0	1	0	1						85.3976	35	45
19220	1	0	12	1	0	0	0	0	0	1	0	1	0	1	1	0	1	0	1	1	0	1	1	0	40.4199	37	67
19221	0	1	13	0	0	0	0	0	0	1	0	0	1	0	0	0	0	0	1	0	0	0	0	0	85.3976	32	45
19222	0	1	12	0	0	0	0	0	0	1	0	0	1	0	1	1	1	0	1						67.6437	14	7
19223	1	0	12	0	0	0	1	0	0	1	0	1	0	1	0	0	1	0	1	1	0	0	0	0	40.4199	30	67
19224	1	0	12	0	0	0	0	0	0	1	0	1	1	1	0	0	1	1	1	0	0	0	0	0	40.4199	17	67
19226	1	0	12	0	0	0	0	0	0	1	0	1	1	1	1	0	1	1	0	0	0	0	0	0	40.4199	30	67
19227	0	1	12	0	0	0	0	0												1	1	0	0	0	67.6437	18	7
19228	1	1	12	1	0	0	0	0	1	1	0		1	1	0	0	1	0	1	1	0	0	0	0	40.4199	29	67
19229	1	0	14	1	0	0	0	0	0	1	0	1	1	1	0	1	1	0	0	1	0	0	0	0	40.4199	42	67
19230	0	1	13	0	0	0	0	0	1	1	0	1	1	1	1	0	1	0	1						67.6437	21	7
19231	1	0	12	1	0	0	0	0	0	1	0	1	0	1	0	0	1	0	1	1	0	0	0	0	40.4199	26	67
19233	1	0	12	0	0	0	0	0	1	1	0	1	0	1	0	1	1	0	1	1	0	0	0	0	40.4199	17	67
19234	0	0	14	1	1	0	0	0	0	1	0	0	1	1	1	0	1	0	0	0	0	0	0	0	85.3976	31	45
19237	0	1	13	0	0	0	0	0	0	0	0	0	1	1	1	0	1	0	1	0	0	0	0	0	85.3976	19	45
19238	1	1	12	0	0	0	0	0												1	1	0	0	0	40.4199	29	67
19239	0	1	12	0	0	0	0	0	0	1	0	1	1	1	1	0	1	0	1	0	0	0	0	0	67.6437	23	7
19240	0	1	13	0	0	0	0	0	0	1	0	1	1	1	1	1	1	0	0	0	0	0	0	0	85.3976	23	45
19241	1	0	13	0	0	0	0	0	0	1	0	0	1	1	1	0	0	0	0	1	1	0	1	0	40.4199	27	67
19242	0	0	14	0	0	0	0	0	0	1	0	1	1	1	0	0	1	0	1	0	0	0	0	0	67.6437	25	7
19244	1	0	12	0	0	0	0	0	0	0	0	0	1	1	1	1	1	0	1						40.4199	30	67
19245	0	1	13	0	0	0	0	0	0	1	0	0	1	1	1	0	1	0	1	0	0	0	0	0	85.3976	31	45
19247	1	0	13	0	0	0	0	0	0	1	0	0	1	1	1	0	1	0	1	0	0	0	0	0	40.4199	34	67
19248	0	1	14	0	0	0	0	0	0	1	0	1	1	1	0	0	0	0	1						85.3976	19	45
19249	1	0	15	0	0	0	0	0	0	0	0	1	0	1	1	0	0	1	1						40.4199	32	67
19252	0	1	12	0	0	0	0	0	0	1	0	1	1	1	1	0	1	0	1	1	0	0	0	0	85.3976	19	45
19253	1	1	12	0	0	0	0	0	0	1	0	1	1	1	1	1	0	0	1	1	0	0	0	0	40.4199	28	67
19254	0	1	13	0		0	0	0	0	1	0	1	1	1	0	1	1	0	1						85.3976	20	45
19255	1	1	13	0	0	0	0	0	0	1	0	1	1	1	1	0	1	0	1	1	0	0	0	0	40.4199	26	67
19256	0	0	12	0	0	0	0	0	0	1	0	0	1	0	0	0	1	1	1	0	0	0	0	0	85.3976	26	45
19258	1	0	12	0	0	0	0	0	0	0	0	0	1	1	1	0		0	1	1	0	1	0	0	40.4199	56	67
19259	0	1	13	1	0	0	0	0	0	1	0	0	1	1	1	0	1	0	1	1	0	0	0	0	85.3976	23	45
19260	1	1	12	1	0	0	0	0												0	0	0	0	0	40.4199	18	67
19261	0	1	12	0	0	0	0	0	0	1	0	0	1	1	1	0	1	0	0	1	0	0	0	0	85.3976	29	45
19263	0	1	14	0	0	0	0	0	0	0	0	1	1	1	1	0	1	0	0	1	1	0	0	0	85.3976	9	45
19267	0	1	13	0	0	0	0	0	0	1	0	1	1	1	1	1	1	0	1						85.3976	24	45
19268	0	0	14	0	0	0	0	0	0	1	0	1	0	1	1	0	1	0	1	0	0	0	0	0	99.5755	20	14
19269	1	0	12	1	0	0	0	0	0	1	0	1	1	1			0	0	0						40.4199	25	67
19270	0	1	12	1	0	0	0	0	0	1	0	0	1	1	1	0	1	0							85.3976	26	45
19273	0	1	13	0	0	0	0	0	0	1	0	0	1	1	1	0	1	0	1	0	0	0	0	0	85.3976	23	45
19274	0	1	11	1	1	0	0	0	0	0	0	0	0	0	0	0	0	0	0						99.5755	23	14
19275	0	1	13	1	0	0	1	0												1	0	1	0	1	85.3976	31	45
19277	0	1	12	0	0	0	0	0	0	1	0	1	1	1	1	0	1	1	1	1	0	0	0	0	85.3976	24	45
19278	1	1	12	0	0	0	0	0	0	1	0	1	1	1	0	0	1	1	1						40.4199	46	67
19281	1	1	12	0	0	0	0	0	0	1	0	1	1	1	0	0	1	1	1	1	0	0	0	0	40.4199	30	67
19282	1	1	12	0	0	0	0	0	0	1	1	0	0	1	0	0	1	0	1	1	1	0	0	0	40.4199	19	67
19283	1	0	13		0	0	0	0	0	1	0	1	1	1	1	0	1	0	1	0	0	0	0	0	40.4199	39	67
19285	1	1	13	1	1	0	0	0	0	1	0	0	1	1	1	0	1	0	1						91.7074	30	5
19286	1	0	13	1	0	0	0	0	0	1	0	0	1	1	1	0	1	0	1						91.7074	21	5
19287	1	1	12	0	0	0	0	0	0	1	0	0	1	1	1	0	1	0	1	0	0	0	0	0	91.7074	24	5
19288	1	1	14	0	0	0	0	0	1	1	0	1	1	1	1	0	1	0	1						91.7074	14	5
19290	1	0	13	0	0	0	0	0	1	0	0	1	1	0	1	1	1	1	1	1	0	1	0	1	91.7074	28	5
19291	1	0	14	0	0	0	0	0	0	1	0	1	1	1	1	0	1	0	1	0	0	0	0	0	91.7074	20	5
19292	1	0	13	0	0	0	0	0	1	1	0	0	1	1	1	0	1	0	1	1	1	0	0	0	91.7074	24	5
19293	1	0	14	0	0	0	0	0												0	0	0	0	0	91.7074	19	5
19294	1	1	13	0	0	0	0	0	0	1	0	0	1	1	1	0	1	1	1	0	0	0	0	0	91.7074	14	5
19295	1	1	15	0	0	0	0	0	0	1	0	1	1	1	1	0	1	0	1						91.7074	19	5
19296	1	1	14	0	0	0	0	0	0	1	0	1	1	1	1	0	1	1	1	0	0	0	0	0	91.7074	20	5
19298	1	1	13	0	0	0	0	0												1	0	0	0	0	91.7074	12	5
19299	1	1	15	1	1	0	0	0												1	0	0	0	0	91.7074	19	5
19300	1	0	13	0	0	0	0	0	0	1	0	1	1	1	1	0	1	0	1						91.7074	14	5
19301	1	0	14	0	0	0	0	0	1	1	0	0	1	1	1	0	1	0	1	1	0	0	0	0	91.7074	15	5
19304	0	0	13	0	0	0	0	0	0	1	0	1	0	1	1	0	1	0	1	0	0	0	0	0	27.6817	21	24
19306	0	0	12	0	0	0	0	0	0	1	0	0	0	1	1	0	1	0	0	0	0	0	0	0	27.6817	31	24
19308	0	0	13	0	0	0	0	0	0	1	0	0	1	1	1	0	1	0	0	0	0	0	0	0	27.6817	27	24
19309	0	0	12	0	0	0	0	0	0	1	0	1	1	1	1	0	1	0	1	1	0	0	0	0	27.6817	28	24
19310	0	0	13	0	0	0	0	0	0	1	0	0	1	1	1	0	1	0	0						27.6817	35	24
19313	0	0	12	0	0	0	0	0	0	1	0	0	1	1	1	0	1	0	1	0	0	0	0	0	27.6817	34	24
19314	0	0	12	0	0	0	0	0	0	1	0	1	1	0	1	0	1	0	1	0	0	0	1	0	94.5623	20	65
19315	0	1	12	1	0	0	1	0	1	1	0	1	0	1	0	0	1	0	0	1	1	0	1	0	27.6817	32	24
19316	0	0	12	0	0	0	0	0	1	1	0	1	1	1	1	0	1	0	1	0	0	0	0	0	27.6817	28	24
19317	1	1	12	0	0	0	0	0	0	1	0	1	1	1	1	0	1	0	1	1	1	0	0	0	40.4199	28	67
19319	0	1	12	0	0	0	0	0	0	1	0	1	1	1	0	0	1	0	1	0	0	0	0	0	94.5623	25	65
19320	1	1	12	0	0	0	0	0	0	1	0	0	1	1	0	0	1	0	0	0	0	0	0	0	40.4199	26	67
19321	0	1	12	0	0	0	0	0	1	1	0	1	1	1	1	0	1	0	1	1	1	0	0	0	27.6817	28	24
19322	1	0	13	0	0	0	0	0												0	0	0	0	0	40.4199	31	67
19323	0	1	12	0	0	0	0	0	1	0	1	1	0	1	1	1	0	1	1	1	1	0	1	1	27.6817	32	24
19324	1	1	12	1	0	0	0	0	1	1	0	1	1	1	1	0		0	1	1	0	0	0	0	40.4199	26	67
19325	0	1	12		0	0	1	0	1	1	0	1	1	1	1	0	1	0	1	1	0	0	0	0	27.6817	32	24
19326	0	1	13	0	0	0	0	0	0	1	0	0	1	1	1	0	1	0	1	1	1	0	0	0	94.5623	28	65
19327	1	0	12	0	0	0	0	0	0	1	0	1	1	1	1	0	1	0	0	1	0	0	0	0	40.4199	25	67
19328	0	1	12	0	0	0	1	0	0	1	0	0	1	1	1	0	1	0	1	0	0	0	0	0	27.6817	25	24
19329	1	0	12	0	0	0	0	0	0	1	0	0	1	1	1	0	1	0	1	0	0	0	0	0	40.4199	27	67
19330	0	1	12	0	0	0	1	0	0	1	0	1	1	1	1	0	1	0	1	0	0	0	0	0	27.6817	35	24
19331	0	1	12	0	0	0	0	0	0	1	0	1	1	1	1	0	1	1	1	0	0	0	0	0	94.5623	31	65
19332	1	1	12	0	0	0	0	0	0	1	0	0	1	1	1	0	1	0	1	0	0	0	0	0	40.4199	30	67
19333	0	1	12	0	0	0	1	0	0	1	0	1	1	1	1	0	1	0	1	0	0	0	0	0	27.6817	22	24
19336	0	1	13	1	0	0	0	0	0	1	0	1	0	0	0	1	0	1	0						27.6817	25	24
19337	1	0	13	0	0	0	0	0	0	1	1	0	1	1	1	0	1	0	1						40.4199	20	67
19338	0	1	12	0	0	0	0	0	0	1	0	0	1	1	0	0	1	0	1	0	0	0	0	0	94.5623	32	65
19339	0	0	13	1	1	0	1	0	0	0	0	1	1	1	1	0	0	1	1	0	0	0	0	0	27.6817	31	24
19340	1	0	13	0	0	0	1	0	0	1	0	1	1	1	0	0	1	1	1						40.4199	29	67
19341	0	1	12	1	0	0	0	0	0	1	0	1	1	1	0	0	0	0	1	1	1	0	0	0	27.6817	32	24
19342	1	0	14	0	0	0	0	0												0	0	0	0	0	40.4199	22	67
19344	1	1	13	0	0	0	0	0												1	1	0	0	0	40.4199	21	67
19346	0	1	12	0	0	0	0	0	0	1	0	0	1	1	1	0	1	0	1						94.5623	21	65
19347	0	0	12	0	0	0	0	0	0	1	0	1	1	1	1	0	1	1	1	0	0	0	0	0	27.6817	36	24
19348	1	1	13	0	0	0	0	0	0	1	0	0	1	1	1	0	1	0	1	0	0	0	1	0	40.4199	22	67
19349	0	0	12	0	0	0	0	0	0	1	0	1	1	1	1	0	0	0	1	0	0	0	0	0	27.6817	31	24
19352	0	1	12	1	1	0	0	0	0	1	0	0	1	1	1	0	0	0	1						32.8619	25	25
19354	0	0	13	0	0	0	0	0	0	1	0	1	1	1	1	0	0	0	1						32.8619	36	25
19357	0	1	12	0	0	0	0	0	0	1	0	1	1	1	1		1	0	1						32.8619	32	25
19358	1	1	12	0	0	0	0	0	0	1	0	1	1	1	1	0	1	0	1						40.4199	35	67
19359	0	0	12	0	0	0	1	0	0	0	0	1	1	1	1	0	1	0	0						32.8619	24	25
19360	1	0	12	1	0	0	0	0	0	1	0	1	1	1	1	1	1	0	1						40.4199	55	67
19361	1	0	12	0	0	0	0	0	0	1	0	1	1	1	1	0	1	0	1						40.4199	30	67
19362	0	1	12	0	0	0	0	0												0	0	0	0	0	32.8619	26	25
19363	0	0	12	0	0	0	0	0	0	1	0	1	1	1	1	0	1	0	0						94.5623	33	65
19364	0	1	12	0	0	0	0	0												1	0	0	0	0	32.8619	20	25
19368	0	0	13	0	0	0	0	0	0	1	0	1	1	1	1	0	1	0	1						32.8619	23	25
19369	0	0	12	0	0	0	0	0	0	1	0	0	1	1	1	0		1	0	1	1	0	0	1	94.5623	34	65
19370	0	0	12	0	0	0	0	0												0	0	0	0	0	32.8619	26	25
19371	0	0	12	1	0	0	0	0	0	0	0	0	0	0	0	0	0	0	0						94.5623	39	65
19372	0	1	12	1	1	1	1	0	0	1	0	1	1	1	0	1	0	1	1						94.5623	22	65
19374	0	1	12	1	1	0	1	0	0	1	0	0	1	1	0	0	1	0	1	0	0	1	0	0	94.5623	27	65
19375	0	0	12	0	0	0	0	0												0	0	0	0	0	94.5623	17	65
19376	0	1	13	0	0	0	0	0	1	1	0	1	1	1	0	0	1	0	1	1	0	0		0	94.5623	26	65
19377	0	1	12	0	0	0	0	0	0	0	0	1	1	1	1	1	1	0	1						94.5623	20	65
19378	0	1	13	0	0	0	0	0	1	1	0	1	1	1	0	1	1	0	1						94.5623	24	65
19379	0	1	12	1	1	0	1	0	0	0	0	1	1	0	1	0	1	0	1						94.5623	30	65
19380	0	0	13	0	0	0	0	0	0	1	1	1	1	0	1	1	0	1	0						94.5623	24	65
19381	1	1	12	1	0	0	0	0												1	1	0	0	0	40.4199	27	67
19383	1	0	13	1	0	0	0	0	0	1	0	1	1	1	1	0	1	1	1	0	0	0	0	0	40.4199	34	67
19384	1	0	12	0	0	0	0	0	0	1	0	1	1	1	0	0	1	0	1	0	0	0	0	0	40.4199	37	67
19385	0	0	12	1	0	0	0	0	0	0	0	0	0	1	1	0	1	1	1	1	1	0	0	0	94.5623	24	65
19386	1	1	12	0	0	0	0	0	0	1	0	0	1	1	1	0	1	0	1	0	0	0	0	0	40.4199	25	67
19387	1	1	12	0	0	0	0	0	0	1	0	1	1	1	1	0	1	0	1	1	0	0	0	0	40.4199	23	67
19388	0	0	12	0	0	0	0	0	0	1	0	1	1	1	1	1	1	0	1						94.5623	29	65
19389	1	1	12	0	0	0	0	0												1	0	0	0	0	40.4199	25	67
19390	1	1	12	1	0	0	0	0												1	0	0	1	0	40.4199	30	67
19392	1	1	12	1	0	0	0	0	1	1	0	1	1	1	1	0	1	0	1	1	0	0	0	0	40.4199	26	67
19393	1	1	13	0	0	0	0	0	0	1	0	0	0	1	1	0	0	0	1	1	0	0	0	0	40.4199	35	67
19394	0	0	13	1	1	1	1	1	0	1	0	1	1	1	0	0	1	1	0						94.5623	24	65
19395	1	0	12	0	0	0	0	0	1	1	0	1	1	1	0		1	0	1	1		0	0	0	40.4199	25	67
19398	0	0	12	0	0	0	0	0	1	1	0	1	1	1	1	0	1	1	1	0	0	0	0	0	94.5623	31	65
19399	0	1	12	0	0	0	0	0	0	1	0	1	1	1	0	0	1	0	1	0	0	0	0	0	94.5623	32	65
19400	0	0	12	0	0		0	0												0	0	0	0	0	94.5623	20	65
19402	0	0	12	0	0	0	0	0	0	1	0	0	1	1	1	0	1	0	1						94.5623	28	65
19403	0	1	12	1	0	0	0	0	0	1	0	0	1	1	1	1	1	1	0	1	1	0	0	0	94.5623	29	65
19405	0	1	12	0	0	0	0	0	0	1	0	1	1	1	1	0	1	0	1	1	1	0	0	0	94.5623	29	65
19406	0	1	12	1	0	0	0	0	0	1	0	0	1	1	1	0	1	0	1	1	1	0	0	0	94.5623	27	65
19407	0	1	12	1	0	0	0	0	0	1	0	1	0	1	1	0	1	1	1	1	0	1	1	1	94.5623	35	65
19408	0	1	12	0	0	0	0	0	0	1	0	1	1	1	1	0	1	0	1	0	0	0	0	0	94.5623	23	65
19409	0	1	14	1	0	0	0	0	0	1	0	0	1	1	1	1	1	0	1	1	1	0	1	0	94.5623	18	65
19411	0	1	13	0	0	0	0	0	0	1	0	1	1	1	1	0	1	0	1	0	0	0	0	0	94.5623	21	65
19413	0	0	13	1	0	0	0	0	0	1	0	1	0	1	1	0	1	0	1						94.5623	25	65
19414	0	1	13	0	0	0	0	0	1	0	1	0	1	0	1	1	0	1	0	0	0	0	0	0	94.5623	19	65
19415	0	0	12	0	0	0	0	0	1	1	1	1	1	1	1	1	1	1	1	0	0	0	0	0	94.5623	22	65
19417	0	0	12	0	0	0	0	0	1	1	0	1	1	0	0	1	0	1	0	1	1	1	0	0	94.5623	25	65
19418	0	1	12	0	0	0	0	0	0	1	0	0	1	1	1	0	1	0	1						94.5623	29	65
19419	0	0	13	0	0	0	0	0	0	1	0	1	1	1	0	0	1	0	1						94.5623	17	65
19420	0	0	12	0	0	0	0	0	0	1	0	0	1	1	1	0	1	0	1	0	0	0	0	0	94.5623	38	65
19421	0	0	12	0	0	0	0	0	1	1	0	1	1	1	1	0	1	0	1	0	0	0	0	0	94.5623	24	65
19422	0	0	12	0					0	0	0	0	0	0	0	0	0	0							94.5623	18	65
19423	0	0	12	0	0	0	0	0	1	1	0	1	1	0	1	0	1	0	1	1	0	0	0	0	94.5623	23	65
19425	0	1	13	0	0	0	0	0	0	1	0	0	1	1	1	0	1	0	1						94.5623	31	65
19426	0	1	12	1	0	0	0	0	0	1	1	0	1	1	1	0	1	0	1	1	1	0	1	0	94.5623	26	65
19427	0	1	13	1	0	0	0	0	0	1	0	1	1	1	1	0	1	0	0	1	0	0	0	0	94.5623	32	65
19428	0	1	12	1	0	0	1	0	1	1	0	1	1	0	1	0	1	0	1						94.5623	42	65
19429	0	1	12	1	0	0	0	0												0	0	0	0	0	94.5623	20	65
19430	0	0	12	0	0	0	0	0	0	1	0	1	1	1	1	0	1	1	1	1	1	0	0	0	94.5623	36	65
19431	0	0	12	1	1	0	1	0	0	1	0	1	0	1	0	0	1	1	1	1	1	0	0	0	94.5623	34	65
19432	0	1	12	0	0	0	0	0	0	1	0	1	1	1	0	0	1	0	1	0	0	0	0	0	94.5623	33	65
19433	0	1	12	0	0	0	0	0	0	1	0	1	1	1	1	0	1	1	1	0	0				94.5623	28	65
19434	0	1	12	0	0	0	0	0	0	1	0	0	1	1	1	0	1	0	1	0	0	0	0	0	94.5623	28	65
19435	0	1	13	0	0	0	0	0	0	1	0	1	1	1	1	1	1	1	0						94.5623	26	65
19436	0	1	13	0	0	0	0	0	0	1	0	1	1	1	1	0	1	1	1	0	0	0	0	0	94.5623	28	65
19437	0	0	12	1	0	0	0	0	0	0	0	1	1	1	1	0	1	0	0						94.5623	18	65
19445	0	0	12	0	0	0	0	0												1	1	0	0	1	94.5623	20	65
19448	0	0	12	1	0	0	0	0	0	0	0	0	0	0	0	0	0	0	0	1	0	0	0	0	94.5623	19	65
19449	0	0	12	0	0	0	0	0	0	0	0	0	0	0	0	0	0	1	1	0	0	0	0	0	94.5623	37	65
19451	0	0	13	1	0	0	0	0												1	1	1	0	1	94.5623	32	65
19453	0	0	12	0	0	0	0	0												0	0	0	0	0	94.5623	17	65
19456	0	0	13	0	0	0	0	0	0	1	0	0	1	1	1	0	1	0	1						94.5623	18	65
19457	0	1	12	0	0	0	0	0	0	1	0	0	1	1	1	0	1	0	0	0	0	0	0	0	94.5623	30	65
19459	0	0	12	0		0		0												0	0	0	0	0	94.5623	30	65
19461	0	1	12	0	0	0	0	0	0	1	0	1	1	1	1	0	1	0	0	0	0	0	0	0	94.5623	28	65
19463	0	0	12	1	1	0	0	0												1	1	0	0	0	94.5623	30	65
19465	0	0	12	0	0	0	0	0	0	0	0	1	1	1	1	0	1	0	1						94.5623	19	65
19468	0	1	12	0	0	0	0	0	1	1	1	1	0	1	0	0	0	0	1						94.5623	22	65
19471	0	0	13	0	0	0	0	0												0	0	0	0	0	32.8619	36	25
19472	0	0	15	1	1	0	0	0	0	1	0	0	1	0	1	0	1	0	1						94.5623	22	65
19474	0	0	12	0	0	0	0	0	0	1	0	1	1	1	0	0	1	0	1	0	0	0	0	0	94.5623	27	65
19475	0	1	12	1	0	0	0	0												1	0	1	0	0	32.8619	25	25
19476	0	0	13	1	0	0	0	0	1	1	0	1	0	1	1	0	1	0	1	1	0	0	0	0	32.8619	23	25
19477	0	1	13	0	0	0	0	0	1	1	0	1	1	1	1	0	1	0	1	1	0	0	0	0	94.5623	30	65
19478	0	0	12	0	0	0	0	0	0	1	0	1	1	1	1	0	1	0	1	0	0	0	0	0	94.5623	39	65
19479	0	0	14	1	0	0	0	0	0	0	0	0	0	0	1	0	0	0	0						32.8619	15	25
19480	0	0	12	1	0	0	0	0	0	0	0	0	0	0	0	0	0	0	0	1	1	0	0	0	94.5623	27	65
19481	0	1	12	1	0	0	0	0	0	1	0	1	1	1	1	1	1	0	1	1	0	0	0	0	32.8619	29	25
19482	0	0	12	0	0	0	0	0												0	0	0	0	0	94.5623	16	65
19483	0	0	13	0	0	0	0	0												1	1	1	1	1	94.5623	33	65
19486	0	0	13	0	0	0	0	0	0	1	0	1	1	1	1	0	0	0	0	1	1	0	1	0	32.8619	27	25
19488	0	1	13	0	0	0	0	0	0	1	0	1	0	1	0	0	1	0	1	0	0	0	0	0	32.8619	40	25
19519	0	1	12	0	0	0	0	0	0	0	0	1	1	1	1	0	1	0	1	1	1	1	0	0	94.5623	35	65
19526	0	0	12	0	0	0	0	0	0	1	0	1	1	1	1	0	1	1	1						94.5623	24	65
19527	0	1	12	0	0	0	0	0	0	1	0	1	1	1	1	1	1	0	1	1	1	0	0	0	94.5623	29	65
19528	0	1	12	0	0	0	0	0												1	0	0	0	0	94.5623	23	65
19529	0	0	12	0	0	0	0	0	0	1	0	1	1	1	1	0	1	0	1	0	0	0	0	0	94.5623	25	65
19531	0	1	12	1	0	0	1	0	1	0	0	1	1	0	1	0	0	0	1	1	1	0	1	0	94.5623	33	65
19533	0	0	12	1	1	1	1	1	0	1	0	0	1	1	1	0	1	0	1						94.5623	44	65
19534	0	1	12	1	0	0	1	0	0	1	0	1	1	1	1	0	0	0	1	1	1	0	0	0	94.5623	38	65
19535	0	1	12	0	0	0	0	0	0	1	0	1	0	1	1	0	1	0	1						94.5623	21	65
19537	0	0	12	0	0	0	0	0	0	0	0	0	0	0	1	0	1	0	1	1	1	0	0	0	85.3976	24	45
19538	0	0	12	1	0	1	1	0	1	1	1	1	1	1	1	0	1	0	1	1	1	1	0	1	85.3976	30	45
19540	0	0	13	0	0	0	0	0	0	1	0	1	1	1	1	0	1	0	1	0	0	0	0	0	85.3976	26	45
19541	0	0	13	0	0	0	0	0	0	1	0	0	1	1	1		1	0	1	0	0	0	0	0	85.3976	23	45
19542	0	1	12	0	0	0	0	0	0	1	0	0	1	1	1	0	1	0	1	0	0	0	0	0	85.3976	47	45
19543	0	1	12	1	0	0	0	0	1	1		0	1	1	1	0	0	0	1	0	0	0	0	0	85.3976	19	45
19544	0	0	13	0	0	0	0	0	0	1	0	0		0	0	0	1	1	1						85.3976	20	45
19545	0	1	14	0	0	0	0	0												0	0	0	0	0	85.3976	29	45
19546	0	1	13	1	1	1	1	1	0	1	0	1	0	0	0	0	1	1	0	1	1	1	0	1	85.3976	31	45
19547	0	1	12	1	1	1	0	0	0	1	0	1	1	1	1	1	1	0	1	1	1	0	0	1	85.3976	11	45
19548	0	0	12	0	0	0	0	0	0	1	0	1	1	1	1	0	1	0	1						85.3976	21	45
19550	0	1	14	0	0	0	0	0	0	1	0	1	1	1	1	0	1	0	0	0	0	0	0	0	85.3976	18	45
19552	0	0	12						0	1	0	1	1	1	0	1	1	1	1	1	0	0	0	0	85.3976	19	45
19553	0	1	12	0	0	0	0	0	1	1	0	0	1	1	1	0	1	0	1	0	0	0	0	0	85.3976	20	45
19554	0	0	13	1	0	0	0	0	1	1			1	1	1	1	1	0	1	1	0	0	0	0	85.3976	17	45
19558	0	0	12	1	0	0	0	0	0	1	0	1	1	1	1	0	1	0	1	0	0	0	0	0	142.676	25	46
19563	0	1	12	0	0	0	0	0	1	1	1	1	1	1	1	1	0	1	1						104.121	28	50
19565	0	0	12	1	0	0	0	0	0	0	0	0	0	1	0	0	1			0	0	0	0	0	142.676	34	46
19567	0	1	12	0	0	0	0	0	1	1	0	1	0	0	1	0	1	1	1	1	1	0	1	1	142.676	26	46
19568	0	0	12	0	0	0	0	0	0	1	0	0	0	1	1	1	1	0	0						104.121	15	50
19569	0	0	12	1	1	0	0	0	0	1	0	0	1	1	1	0	1	0	1	0	0	0	0	0	142.676	25	46
19570	0	1	12	1	1	0	1	0	1	1	1	1	1	1	0	0	1	0	1						104.121	25	50
19571	0	0	12	1	0	0	0	0	0	1	0	1	1	1	1	0	1	0	1	1	0	0	0	0	142.676	24	46
19572	0	0	11	1	0	0	0	0	0	1	0	1	1	1	1	0	1	0	1	0	0	0	0	0	101.087	35	13
19574	0	0	12	0	0	0	0	0	0	0	0	0	0	0	0	0	0	0	0	1	0	0	0	0	67.2594	28	68
19575	0	0	12	0	0	0	0	0	1	1	1	1	1	1	1	0	1	0	1	1	0	0	0	0	142.676	40	46
19576	0	1	12	0	0	0	0	0	1	1	0	1	1	1	0	0	1	1	1	0	0	0	0	0	67.2594	32	68
19577	0	0	14	0	0	0	0	0	1	1	0	1	1	1	1	0	1	0	1						142.676	22	46
19578	0	1	13	1	0	0	0	0	0	0	0	0	0	1	0	0	0	0	0	1	1	0	0	0	67.2594	18	68
19580	0	1	12	0	0	0	0	0	0	1	0	1	1	1	1	0	1	0	1	0	0	0	0	0	67.2594	33	68
19583	0	1	12	0	0	0	0	0	0	1	0	1	0	1	0	0	1	0	0	0	0	0	0	0	67.2594	22	68
19584	0	1	13	1	1	0	0	0	0	0	0	1	0	0	0	0	0	0	0	1	1	0	0		142.676	42	46
19587	0	1	12	1	1	0	1	0	1	1	1	1	1	1	1	0	1	0	1	1	0	0	1	0	104.121	21	50
19588	0	1	13	1				0	0	1	0	1	1	1	1	1	1	0	1	1	0	0	1	0	142.676	32	46
19589	0	0	12	0	0	0	0	0	0	1	0	0	0	1	0	0	1	0	1	0	0	0	0	0	67.2594	47	68
19590	0	1	12	1	0	0	0	0	1	1	1	1	1	1	1	1	1	1	1	1	1	0	1	0	142.676	26	46
19591	0	1	12	1	0	0	0	0	0	1	0	1	1	1	1	0	1	0	1	1	0	0	1	0	104.121	19	50
19592	0	0	12	0	0	0	0	0	0	1	0	1	1	1	0	0	1	0	1	1	0	0	0	0	67.2594	52	68
19595	0	0	13	0	0	0	0	0	0	1	0	1	1	1	1	0	1	0	1						104.121	19	50
19597	0	1	12	0	0	0	0	0	0	1	0	0	0	1	0	0	1	0	1	0	0	0	0	0	67.2594	34	68
19598	0	0	12	0	0	0	0	0	0	1	0	0	1	1	1	0	1	0	1	0	0	0	0	0	67.2594	23	68
19599	0	0	12	0	0	0	0	0	1	0	0	1	1	1	1	0	1	0	1	0	0	0	0	0	104.121	23	50
19600	0	1	13	1	0	0	0	0	0	0	0	0	1	1	1	0	1	0	1	0	0	0	0	0	67.2594	27	68
19602	0	0	12	0	0	0	0	0	0	0	0	0	0	0	0	0	0	0	0	0	0	0	0	0	67.2594	26	68
19603	0	0	12	0	0	0	0	0	0	1	0	1	0	1	1	0	1	0	1	0	0	0	0	0	67.2594	37	68
19604	0	0	12	0	0	0	0	0	0	1	0	0	1	1	0	0	1	0	1	0	0	0	0	0	104.121	28	50
19605	0	1	13	1	0	0	0	0	1	1	1	1	1	1	0	0	1	1	1	1	0	0	0	0	142.676	23	46
19606	0	0	13	0	0	0	0	0	0	0	0	1	1	1	1	0	1	0	1	0	0	0	0	0	67.2594	29	68
19607	0	0	15	0	0	0	0	0	1	1	0	1	1	1	1	0	1	0	1						142.676	36	46
19608	0	0	12	0	0	0	0	0	0	1	0	1	1	1	1	1	1	0	1	0	0	0	0	0	67.2594	23	68
19609	0	1	12	0	0	0	0	0	0	1	0	1	0	1	1	0	1	0	1						142.676	23	46
19610	0	0	13	0	0	0	0	0	0	0	0	0	0	0	0	0	0	0	0	0	0	0	0	0	67.2594	26	68
19611	0	1	12	0	0	0	0	0	0	0	0	1	1	1	1	0	1	0	1						67.2594	28	68
19612	0	1	13	0	0	0	0	0	1	1	1	1	1	1	1	1	1	0	1						142.676	23	46
19614	0	1	12	0	0	0	0	0	0	1	0	1	1	1	1	0	1	0	1	1	1	0	0	0	67.2594	29	68
19615	0	0	12	1	0	0	0	0	1	1	0	1	1	1	0	0	1	1	0						142.676	30	46
19617	0	1	12	0	0	0	0	0																	104.121	23	50
19619	0	0	12	0	0	0	0	0	0	1	0	1	1	1	1	1	1	0	1						67.2594	29	68
19620	0	1	12	0	0	0	0	0	1	0	1	1	0	0	0		0	1	0	1	1	0	0	0	104.121	17	50
19622	0	0	12	1	0	0	1	0	0	0	0	0	0	0	0	0	0	0	0	1	0	0	1	0	67.2594	28	68
19624	0	1	12	0	0	0	0	0	0	1	0	0	1	1	0	0	1	0	1	0	0	0	0	0	104.121	20	50
19625	0	1	12	1	0	0	0	0	1	1	1	1	1	1	0	0	1	0	1	1	0	0	0	0	67.2594	31	68
19626	0	1	12	1	1	0	1	0	1	1	0	0	1	1	1	1	1	1	1	1	1	0	0	1	142.676	23	46
19627	0	1	12	0	0	0	1	0												1	1	1	0	0	67.2594	47	68
19628	0	1	12	1	0	0	0	0	1	1	1	1	1	1	0	0	1	1	1	1	0	0	0	0	142.676	30	46
19629	0	1	13	0	0	0	0	0	1	1	1	1	1	1	0	1	0	0	1						67.2594	16	68
19630	0	0	13	1	1	0	1	0												1	0	0	0	0	142.676	17	46
19631	0	1	12	1	0	0	0	0	1	1	0	1	1	1	1	0	1	0	1						104.121	22	50
19634	0	0	14	1	1	1	0	0	1	0	0	1	1	1	1	0	1	1	0						67.2594	34	68
19635	0	0	13	0	0	0	0	0	0	0	0	0	1	0		0	1	1	1						142.676	22	46
19637	0	0	12	0	0	0	1	0		1	0	1	0	1	1	1	1	1	1						142.676	35	46
19638	0	1	12	0	0	0	0	0	0	1	0	1	1	1	1	0	1	1	1						67.2594	25	68
19639	0	1	13	0	0	0	0	0	1	1	0	1	1	1	1	0	1	0	1	1	1	0	0	1	142.676	19	46
19640	0	0	13	0	0	0	0	0	0	0	0	1	0	0	0	0	1	1	1	0		0	1	0	142.676	25	46
19641	0	1	13	1	0	0	0	0	1	1	0	1	1	1	1	0	1	0	1	1	1	0	1	0	104.121	27	50
19642	0	0	13	0	0	0	0	0	0	1	0	0	1	1	1	0	1	0	1	1	1	0	1	0	142.676	47	46
19643	0	1	12	1	0	0	0	0	0	1	0	1	1	1	1	0	1	1	1	1	1	1	1	0	104.121	21	50
19645	0	0	15	1	1	0	1	0	0	1	0	1	1	1	1	0	1	0	1	1	1	0	0	0	142.676	26	46
19646	0	1	11	1	0	0	0	0	1	1	1	1	1	1	0	0	1	0	1	1	1	0	1	0	142.676	33	46
19647	0	0	13	0	0	0	0	0	0	0	0	0	0	0	0	0	0	0	0	0	0	0	0	0	142.676	36	46
19648	1	1	13	0	0	0	0	0												1	1	1	0	0	94.429	26	52
19649	0	0	12	1	1	0	0	0	1	1	0	0	1	1	1	0	1	0	1	1	1	0	0	0	142.676	21	46
19650	1	0	14	0	0	0	0	0												0	0	0	0	0	94.429	15	52
19651	0	0	12	0	0	0	0	0	0	0	0		1	1	1	0	1	0	1						142.676	23	46
19652	1	1	12	0	0	0	0	0	0	1	0	0	1	1	1	0	1	0	1						94.429	28	52
19654	1	1	12	0	0	0	0	0	0	1	0	0	1	1	1	1	1	1	1						94.429	32	52
19661	0	0	11	1	0	0	1	0	1	1	0	1	1	1	1	0	1	0	1						160.284	34	59
19662	0	0	12	0	0	0	0	0	0	1	0	0	1	1	1	0	1	0	1	0	0	0	0	0	142.676	34	46
19664	0	0	13	0	0	0	0	0	0	1	0	1	0	1	0	1	1	0	1	0	0	0	0	0	160.284	37	59
19665	0	1	12	0	0	0	0	0	0	1	0	0	1	1	1	0	1	0	1						142.676	22	46
19666	0	1	12	1	0	0	1	0	1	0	0	1	1	1	0	1	1	0	1	1	0	0	1	0	142.676	26	46
19667	0	0	13	0	0	0	0	0	0	1	0	0	1	1	1	0	1	0	1	0	0	0	0	0	160.284	27	59
19669	0	1	13	1	0	0	0	0	0	1	0	1	1	1	1	0	1	0	1	1	1	0	0	0	142.676	25	46
19672	1	1	12	0	0	0	0	0	0	1	0	1	0	1	0	1	1	0	0	0	0	0	0	0	94.429	30	52
19673	0	0	12	1	1	1	1	0	0	0	0	0	1	1	1	0	1	1	1	0	0	0	0	0	160.284	22	59
19674	0	1	13	1	0	0	0	0	1	1	1	1	1	1	1	0	1	1	1						104.121	18	50
19675	1	0	12	0	0	0	0	0	1	1	0	0	1	1	1	0	1	0	1	1	1	0	0	0	94.429	34	52
19676	0	1	12	0	0	0	0	0												1	1	0	0	0	160.284	30	59
19677	1	1	12	0	0	0	0	0	0	1	0	0	1	1	1	0	1	0	1	0	0	0	0	0	94.429	25	52
19679	1	1	13	0	0	0	0	0	0	1	0	0	1	1	1	0	1	0	1						94.429	26	52
19680	0	1	12	0				0	0	1	0		1	0	0		1		1	1	1	0	0	0	160.284	19	59
19681	0	1	13	0	0	0	0	0	0	1	0	0	1	1	1	0	1	0	1	0	0	0	0	0	104.121	20	50
19683	0	1	12	0	0	0	0	0	0	1	0	1	1	1	1	0	1	0	1	1	0	0	1	0	104.121	17	50
19687	0	0	13	0	0	0	0	0	0	1	0	0	1	1	1	0	1	0	1	0	0	0	0	0	160.284	29	59
19688	0	0	13	1	0	0	0	0	1	1	1	1	0	0	1	1	1	1	0	0	0	0	0	0	104.121	52	50
19690	0	0	12	0	0	0	0	0	0	1	0	0	1	1	1	0	1	0	1						160.284	35	59
19693	0	0	12	0	0	0	0	0	0	1	0	0	1	1	1	0	1	0	1	0	0	0	0	0	104.121	29	50
19694	0	1	13	0	0	0	0	0	0	1	0	0	1	1	1	0	1	0	1						160.284	25	59
19695	0	0	12	0	0	0	0	0	1	1	0	1	0	1	1	1	1	0	1						104.121	28	50
19696	0	1	13	0	0	0	0	0	0	1	0	1	1	1	0	0	1	0	1						160.284	30	59
19697	0	1	13	0	0	0	0	0	0	1	0	0	1	1	1	0	1	0	1	0	0	0	0	0	160.284	19	59
19699	0	0	12	0	0	0	0	0	0	0	0	1	0	1	0	0	0	0	0	1	0	0	0	0	160.284	40	59
19701	0	1	12	0	0	0	0	0	0	1	0	0	1	1	1	0	1	0	0						160.284	46	59
19702	0	1	13	0	0	0	0	0	0	1	0	1	1	1	1	0	0	0	1	1	1	0	0	0	160.284	34	59
19703	0	0	12	1	1	0	0	0	0	1	0	1	1	1	1	0	1	0	1	0	0	0	0	0	160.284	25	59
19704	0	0	13	0	0	0	0	0	0	1	0	0	1	1	1	0	1	0	1						160.284	31	59
19705	0	1	12	0	0	0	0	0	0	1	0	0	1	1	1	0	1	0	1	0	0	0	0	0	160.284	20	59
19707	0	0	12	0	0	0	0	0	1	1	0	1	1	1	1	0	1	0		0	0	0	0	0	160.284	22	59
19708	0	1	12	1	1	0	0	0	1	1	1	0	1	1	0	0	1	1	1						160.284	32	59
19712	0	0	12	0	0	0	0	0	1	1	0	1	0	1	1	1	1	0	0						160.284	19	59
19713	0	0	12	0	0	0	0	0	0	1	0	1	1	1	1	0	1	0	1						160.284	34	59
19714	0	1	13	1	0	0	0	0												1	1	1	0	1	160.284	44	59
19715	0	0	13	0	0	0	0	0	0	0	0	0	0	0	0	0	0	0	0						160.284	15	59
19716	0	0	13	0	0	0	0	0	0	1	0	1		1	1	0	1	0	1	0	0	0	0	0	160.284	29	59
19717	0	1	13	0	0	0	1	0	1	1	0	1	1	1	1	0	1	0	1						160.284	31	59
19721	0	0	12	0	0	0	0	0	0	1	0	1	1	1	1	0	1	0	1						160.284	18	59
19722	0	1	13	0	0	0	0	0												0	0	0	0	0	160.284	25	59
19723	0	0	13	0	0	0	0	0	1	0	1	1	1	1	1	0	0	1	1						160.284	15	59
19724	0	1	14	0	0	0	0	0	0	0	0	1	0	1	0	0	0	0	0	1	0	1	0	1	160.284	19	59
19729	0	0	12	0	0	0	0	0	0	0	0	0	0	0	0	0	0	0	0	0	0	0	0	0	160.284	40	59
19730	0	0	13	0	0	0	0	0																	160.284	21	59
19731	0	0	12	1	0	0	0	0	0	1	0	1	1	1	1	0	1	0	1	1	0	0	0	0	32.8619	30	25
19732	0	1	12	1	1	0	0	0	0	1	0	1	1	1	1	1	1	0	0	1	1	0	0	1	35.2637	21	23
19733	0	1	12	1	1	0	0	0	0	1	0	1	0	1	0	1	0	0	1	1	0	0	0	0	35.2637	21	23
19734	0	0	12	1	0	0	0	0	0	1	0	1	1	1	1	0	1	0	1	1	1	0	0	0	35.2637	29	23
19735	0	0	14	1	1	0	0	0	1	1	1	1	0	0	1	1	1	0	1						35.2637	33	23
19736	0	1	12	1	0	0	0	1	1	1	1	1	1	1	1	1	1	0	1	1	1	0	0	0	35.2637	38	23
19737	0	1	13	1	1	0	0	0	0	1	0	1	1	0	1	0	1	1	1						35.2637	63	23
19738	0	0	12	0	0	0	0	0	0		0	0	1	1	1	0	1	0	1	0	0	0	0	0	35.2637	35	23
19739	0	0	12	1	0	0	0	0	1	1	0	1	1	1	1	0	1	1	1	1	1	0	0	0	35.2637	26	23
19740	0	0	14	0	0	0	0	0	0	1	0	1	1	0	1	0	1	1	1	1	1	0	0	0	35.2637	31	23
19741	0	0	12	1	1	0	0	0	1	1	1	0	1	1	0	1	1	1	0	1	1	0	1	0	35.2637	30	23
19742	0	1	12	1	0	0	0	0	0	1	0	1	1	1	1	0	1	0	1						35.2637	32	23
19743	0	0	12	0	0	0	0	0	0	1	0	0	1	1	0	0	0	1	1	0	0	0	0	0	35.2637	38	23
19744	0	1	12	0	0	0	0	0	0	1	0	1	1	1	1	1	1	0	1	0	0	0	0	0	35.2637	28	23
19745	0	1	12	1	0	0	0	0	0	1	0	1	0	1	1	0	1	0	1						35.2637	29	23
19746	0	0	12	1	1	1	1	0	1	1	0	1	0	1	1	1	1	1	1	1	0	0	1	1	35.2637	31	23
19747	0	1	12	1	0	0	0	0	0	1	0	0	1	1	1	0	0	0	1	1	1	0	1	0	35.2637	34	23
19748	0	0	12	0	0	0	0	0	0	0	0	1	0	1	1	0	1	0	1	1	1	0	0	0	35.2637	43	23
19749	0	1	12	1	1	1	1	0	1	1	0	1	1	1	0	1	1	1	0	1	1	1	0	1	35.2637	24	23
19750	0	1	13	1	1	0	0	0	0	1	0	1	1	1	1	0	1	0	1	1	1	1	0	0	35.2637	29	23
19751	0	1	12	0	0	0	0	0	0	1	0	0	0	1	1	0	1	0	1	0	0	0	0	0	35.2637	34	23
19752	0	0	13	0	0	0	0	0	0	1	0	0	1	1	1	0	1	0	1	0	0	0	0	0	35.2637	32	23
19753	0	1	12	0	0	0	0	0	0	1	0	0	1	1	1	0	1	0	1						35.2637	30	23
19754	0	0	13	0	0	0	0	0	1	0	0		1	0	1	1	0	1	1						35.2637	35	23
19755	0	1	13	0	0	0	0	0	0	1	0	1	1	1	1	0	1	0	1	0	0	0	0	0	35.2637	20	23
[truncated: 4,392 more rows]
